# Supplementary material for: Glass bead games: enumeration of possible polytypes based on two stacking vectors and applications to the iron-ore sinter phases SFCA and SFCA-I
Source: Acta Crystallogr A Found Adv. 2026 Apr 23;82(Pt 3):145–62. doi: 10.1107/S2053273326003505 (PMC13131315; doi:10.1107/S2053273326003505)
Supplement: Supplementary file 1 [file a-82-00145-sup1.zip › SFCA_m=6_112122.cif]

#======================================================================
# CRYSTAL DATA
#----------------------------------------------------------------------
data_VESTA_phase_1

_chemical_name_common                  'generated_by_bilbao_crystallographic_s'
_cell_length_a                         10.407400
_cell_length_b                         45.526798
_cell_length_c                         12.077700
_cell_angle_alpha                      90.019997
_cell_angle_beta                       124.570000
_cell_angle_gamma                      89.959999
_cell_volume                           4712.181983
_space_group_name_H-M_alt              'P c'
_space_group_IT_number                 7

loop_
_space_group_symop_operation_xyz
   'x, y, z'
   'x, -y, z+1/2'

loop_
   _atom_site_label
   _atom_site_occupancy
   _atom_site_fract_x
   _atom_site_fract_y
   _atom_site_fract_z
   _atom_site_adp_type
   _atom_site_U_iso_or_equiv
   _atom_site_type_symbol
   M1         1.0     0.125000     0.333330     0.875000    Uiso  0.007943 Cr
   M2         1.0     0.125000     0.333330     0.375000    Uiso  0.007943 Cr
   M3         1.0     0.396500     0.376620     0.891060    Uiso  0.007943 Ti
   M4         1.0     0.388610     0.303650     0.878720    Uiso  0.007943 Mn
   M5         1.0     0.125000     0.269310     0.625000    Uiso  0.007943 Ar
   M6         1.0     0.125000     0.330590     0.125000    Uiso  0.007943 Cr
   T1         1.0     0.247240     0.269370     0.038990    Uiso  0.005728 Sc
   T2         1.0     0.755950     0.398920     0.041900    Uiso  0.005728 S
   T3         1.0     0.755950     0.267740     0.541900    Uiso  0.005728 S
   T4         1.0     0.247230     0.397300     0.538990    Uiso  0.005728 Sc
   T5         1.0     0.762990     0.336030     0.570630    Uiso  0.005728 Cr
   O1         1.0     0.874290     0.268160     0.484120    Uiso  0.013825 O
   O10        1.0     0.868040     0.259030     0.710860    Uiso  0.013825 O
   O11        1.0     0.388630     0.397800     0.493130    Uiso  0.013825 O
   O12        1.0     0.874290     0.398510     0.984120    Uiso  0.013825 O
   O13        1.0     0.617150     0.300500     0.005150    Uiso  0.013825 O
   O14        1.0     0.149680     0.361530     0.256330    Uiso  0.013825 O
   O15        1.0     0.362940     0.333710     0.489920    Uiso  0.013825 O
   O16        1.0     0.883280     0.331370     0.999330    Uiso  0.013825 O
   M10        1.0     0.853500     0.290040     0.858940    Uiso  0.007943 Ti
   M11        1.0     0.861390     0.363020     0.871280    Uiso  0.007943 Mn
   M12        1.0     0.125000     0.397350     0.125000    Uiso  0.007943 Ar
   M13        1.0     0.125000     0.336070     0.625000    Uiso  0.007943 Cr
   M14        1.0     0.853500     0.376620     0.358940    Uiso  0.007943 Cr
   M15        1.0     0.861390     0.303660     0.371280    Uiso  0.007943 Mn
   M16        1.0     0.625000     0.269370     0.125000    Uiso  0.007943 Cr
   T10        1.0     0.002770     0.269370     0.211010    Uiso  0.005728 Sc
   T11        1.0     0.487010     0.330640     0.179370    Uiso  0.005728 Cr
   T12        1.0     0.487010     0.336030     0.679370    Uiso  0.005728 Cr
   M17        1.0     0.375000     0.166670     0.625010    Uiso  0.007943 Ti
   M18        1.0     0.375000     0.166670     0.125010    Uiso  0.007943 Cr
   M19        1.0     0.646500     0.209960     0.641050    Uiso  0.007943 Ti
   M20        1.0     0.638610     0.136990     0.628720    Uiso  0.007943 Mn
   M21        1.0     0.375000     0.102650     0.375010    Uiso  0.007943 Ar
   M22        1.0     0.375000     0.163920     0.875000    Uiso  0.007943 Cr
   M23        1.0     0.646500     0.123380     0.141070    Uiso  0.007943 Ti
   M24        1.0     0.638610     0.196350     0.128720    Uiso  0.007943 Mn
   M25        1.0     0.875000     0.230630     0.374990    Uiso  0.007943 Cr
   T13        1.0     0.497240     0.102700     0.788990    Uiso  0.005728 Sc
   T14        1.0     0.005950     0.232260     0.791890    Uiso  0.005728 S
   T15        1.0     0.005950     0.101080     0.291890    Uiso  0.005728 S
   T16        1.0     0.497230     0.230630     0.288990    Uiso  0.005728 Sc
   T17        1.0     0.012990     0.169360     0.320640    Uiso  0.005728 Cr
   T18        1.0     0.012990     0.163980     0.820630    Uiso  0.005728 Sc
   M26        1.0     0.103500     0.123380     0.608950    Uiso  0.007943 Ti
   M27        1.0     0.111390     0.196350     0.621280    Uiso  0.007943 Mn
   M28        1.0     0.375000     0.230690     0.874990    Uiso  0.007943 Ar
   M29        1.0     0.375000     0.169410     0.375010    Uiso  0.007943 Cr
   M30        1.0     0.103500     0.209960     0.108940    Uiso  0.007943 Ti
   M31        1.0     0.111400     0.136990     0.121280    Uiso  0.007943 Mn
   M32        1.0     0.875000     0.102700     0.875000    Uiso  0.007943 Cr
   T19        1.0     0.252770     0.230640     0.461000    Uiso  0.005728 Sc
   T20        1.0     0.744050     0.101080     0.458110    Uiso  0.005728 S
   T21        1.0     0.744050     0.232260     0.958100    Uiso  0.005728 S
   T22        1.0     0.252760     0.102700     0.961000    Uiso  0.005728 Sc
   T23        1.0     0.737010     0.163980     0.929360    Uiso  0.005728 Cr
   T24        1.0     0.737010     0.169360     0.429370    Uiso  0.005728 Cr
   M33        1.0     0.125000     0.000000     0.874990    Uiso  0.007943 Cr
   M35        1.0     0.396500     0.043290     0.891050    Uiso  0.007943 Ti
   M36        1.0     0.388610     0.970320     0.878720    Uiso  0.007943 Mn
   M37        1.0     0.125000     0.935980     0.624990    Uiso  0.007943 Ar
   M38        1.0     0.125000     0.997260     0.124990    Uiso  0.007943 Cr
   M41        1.0     0.625000     0.063960     0.624990    Uiso  0.007943 Cr
   T25        1.0     0.247240     0.936030     0.038980    Uiso  0.005728 Sc
   T26        1.0     0.755950     0.065590     0.041890    Uiso  0.005728 S
   T29        1.0     0.762990     0.002700     0.570620    Uiso  0.005728 Cr
   O81        1.0     0.874290     0.934830     0.484120    Uiso  0.013825 O
   O82        1.0     0.388630     0.935540     0.993130    Uiso  0.013825 O
   O83        1.0     0.617150     0.032830     0.505150    Uiso  0.013825 O
   O85        1.0     0.883280     0.001960     0.499330    Uiso  0.013825 O
   O87        1.0     0.661070     0.966710     0.517640    Uiso  0.013825 O
   O88        1.0     0.126950     0.968970     0.996560    Uiso  0.013825 O
   O90        1.0     0.868040     0.925690     0.710870    Uiso  0.013825 O
   O100       1.0     0.355500     0.072600     0.715450    Uiso  0.013825 O
   M42        1.0     0.853500     0.956710     0.858950    Uiso  0.007943 Ti
   M43        1.0     0.861400     0.029680     0.871300    Uiso  0.007943 Mn
   T31        1.0     0.002760     0.063960     0.711000    Uiso  0.005728 Sc
   T32        1.0     0.494050     0.934410     0.708090    Uiso  0.005728 S
   T35        1.0     0.487010     0.997310     0.179380    Uiso  0.005728 Cr
   O101       1.0     0.375720     0.065180     0.265900    Uiso  0.013825 O
   O102       1.0     0.861380     0.064470     0.756880    Uiso  0.013825 O
   O103       1.0     0.632850     0.967170     0.244840    Uiso  0.013825 O
   O104       1.0     0.149680     0.971800     0.756330    Uiso  0.013825 O
   O105       1.0     0.366730     0.998030     0.250680    Uiso  0.013825 O
   O106       1.0     0.362940     0.999620     0.989920    Uiso  0.013825 O
   O107       1.0     0.588940     0.033290     0.232360    Uiso  0.013825 O
   O108       1.0     0.123050     0.031040     0.753450    Uiso  0.013825 O
   O109       1.0     0.894500     0.072600     0.534560    Uiso  0.013825 O
   O110       1.0     0.381960     0.074310     0.039140    Uiso  0.013825 O
   O114       1.0     0.100330     0.971800     0.493690    Uiso  0.013825 O
   O115       1.0     0.887060     0.999620     0.260100    Uiso  0.013825 O
   O121       1.0     0.124290     0.768150     0.234110    Uiso  0.013825 O
   O122       1.0     0.638630     0.768860     0.743130    Uiso  0.013825 O
   O123       1.0     0.867150     0.866170     0.255150    Uiso  0.013825 O
   O124       1.0     0.350330     0.861530     0.743680    Uiso  0.013825 O
   O125       1.0     0.133280     0.835300     0.249340    Uiso  0.013825 O
   O126       1.0     0.137060     0.833710     0.510090    Uiso  0.013825 O
   O127       1.0     0.911070     0.800050     0.267640    Uiso  0.013825 O
   O128       1.0     0.376950     0.802300     0.746540    Uiso  0.013825 O
   O129       1.0     0.605500     0.760730     0.965450    Uiso  0.013825 O
   O130       1.0     0.118040     0.759030     0.460860    Uiso  0.013825 O
   O131       1.0     0.638630     0.897800     0.243140    Uiso  0.013825 O
   O132       1.0     0.124290     0.898510     0.734120    Uiso  0.013825 O
   O133       1.0     0.867150     0.800500     0.755150    Uiso  0.013825 O
   O134       1.0     0.399680     0.861530     0.006330    Uiso  0.013825 O
   O135       1.0     0.612940     0.833700     0.239910    Uiso  0.013825 O
   O136       1.0     0.133280     0.831360     0.749320    Uiso  0.013825 O
   O137       1.0     0.911070     0.866620     0.767640    Uiso  0.013825 O
   O138       1.0     0.376950     0.864370     0.246550    Uiso  0.013825 O
   O139       1.0     0.118040     0.907640     0.960870    Uiso  0.013825 O
   O140       1.0     0.605500     0.905930     0.465450    Uiso  0.013825 O
   O141       1.0     0.625720     0.898510     0.015890    Uiso  0.013825 O
   O142       1.0     0.111380     0.897800     0.506880    Uiso  0.013825 O
   O143       1.0     0.882850     0.800500     0.994860    Uiso  0.013825 O
   O144       1.0     0.399680     0.805130     0.506330    Uiso  0.013825 O
   O145       1.0     0.616730     0.831370     0.000680    Uiso  0.013825 O
   O146       1.0     0.612940     0.832960     0.739920    Uiso  0.013825 O
   O147       1.0     0.838940     0.866620     0.982380    Uiso  0.013825 O
   O148       1.0     0.373050     0.864370     0.503450    Uiso  0.013825 O
   O149       1.0     0.144500     0.905930     0.284550    Uiso  0.013825 O
   O150       1.0     0.631970     0.907640     0.789140    Uiso  0.013825 O
   O151       1.0     0.111380     0.768870     0.006880    Uiso  0.013825 O
   O152       1.0     0.625720     0.768160     0.515890    Uiso  0.013825 O
   O153       1.0     0.882850     0.866170     0.494840    Uiso  0.013825 O
   O154       1.0     0.350330     0.805130     0.243680    Uiso  0.013825 O
   O155       1.0     0.137060     0.832960     0.010090    Uiso  0.013825 O
   O156       1.0     0.616730     0.835300     0.500680    Uiso  0.013825 O
   O157       1.0     0.838940     0.800040     0.482360    Uiso  0.013825 O
   O158       1.0     0.373050     0.802300     0.003440    Uiso  0.013825 O
   O159       1.0     0.631960     0.759030     0.289130    Uiso  0.013825 O
   O160       1.0     0.144500     0.760730     0.784550    Uiso  0.013825 O
   M67        1.0     0.396500     0.709960     0.891060    Uiso  0.007943 Ti
   M68        1.0     0.388610     0.636990     0.878720    Uiso  0.007943 Mn
   T53        1.0     0.762990     0.669360     0.570640    Uiso  0.005728 Cr
   O164       1.0     0.100330     0.694870     0.993670    Uiso  0.013825 O
   O166       1.0     0.887060     0.667040     0.760080    Uiso  0.013825 O
   O167       1.0     0.661060     0.633380     0.517640    Uiso  0.013825 O
   O168       1.0     0.126950     0.635630     0.996550    Uiso  0.013825 O
   O169       1.0     0.355500     0.594070     0.215450    Uiso  0.013825 O
   O170       1.0     0.868040     0.592360     0.710870    Uiso  0.013825 O
   O171       1.0     0.388630     0.731130     0.493130    Uiso  0.013825 O
   O173       1.0     0.617150     0.633830     0.005150    Uiso  0.013825 O
   O174       1.0     0.149680     0.694870     0.256330    Uiso  0.013825 O
   O175       1.0     0.362940     0.667040     0.489920    Uiso  0.013825 O
   O176       1.0     0.883280     0.664700     0.999330    Uiso  0.013825 O
   O177       1.0     0.661070     0.699960     0.017640    Uiso  0.013825 O
   O178       1.0     0.126950     0.697700     0.496550    Uiso  0.013825 O
   O180       1.0     0.355500     0.739270     0.715450    Uiso  0.013825 O
   M80        1.0     0.625000     0.602710     0.125000    Uiso  0.007943 Cr
   T56        1.0     0.494050     0.601080     0.708100    Uiso  0.005728 S
   T57        1.0     0.494050     0.732260     0.208100    Uiso  0.005728 S
   T58        1.0     0.002760     0.602700     0.211010    Uiso  0.005728 Sc
   O181       1.0     0.375710     0.731840     0.265880    Uiso  0.013825 O
   O182       1.0     0.861380     0.731130     0.756870    Uiso  0.013825 O
   O183       1.0     0.632850     0.633830     0.244850    Uiso  0.013825 O
   O185       1.0     0.366730     0.664700     0.250680    Uiso  0.013825 O
   O187       1.0     0.588940     0.699960     0.232360    Uiso  0.013825 O
   O188       1.0     0.123050     0.697700     0.753450    Uiso  0.013825 O
   O189       1.0     0.894500     0.739270     0.534550    Uiso  0.013825 O
   O190       1.0     0.381960     0.740970     0.039130    Uiso  0.013825 O
   O191       1.0     0.861380     0.602200     0.256880    Uiso  0.013825 O
   O192       1.0     0.375720     0.601490     0.765880    Uiso  0.013825 O
   O193       1.0     0.632850     0.699500     0.744850    Uiso  0.013825 O
   O194       1.0     0.100330     0.638470     0.493670    Uiso  0.013825 O
   O195       1.0     0.887060     0.666290     0.260080    Uiso  0.013825 O
   O196       1.0     0.366730     0.668630     0.750670    Uiso  0.013825 O
   O197       1.0     0.588940     0.633380     0.732370    Uiso  0.013825 O
   O198       1.0     0.123050     0.635630     0.253450    Uiso  0.013825 O
   O199       1.0     0.381960     0.592360     0.539140    Uiso  0.013825 O
   O200       1.0     0.894500     0.594070     0.034550    Uiso  0.013825 O
   M81        1.0     0.875000     0.500000     0.124990    Uiso  0.007943 Cr
   M83        1.0     0.146500     0.543290     0.141050    Uiso  0.007943 Ti
   M84        1.0     0.138610     0.470320     0.128720    Uiso  0.007943 Mn
   M85        1.0     0.875000     0.435980     0.874990    Uiso  0.007943 Ar
   M86        1.0     0.875000     0.497260     0.374990    Uiso  0.007943 Cr
   M89        1.0     0.375000     0.563960     0.874990    Uiso  0.007943 Cr
   T61        1.0     0.997230     0.436030     0.288980    Uiso  0.005728 Sc
   T62        1.0     0.505950     0.565590     0.291890    Uiso  0.005728 S
   T65        1.0     0.512990     0.502700     0.820630    Uiso  0.005728 Cr
   O201       1.0     0.624280     0.434830     0.734110    Uiso  0.013825 O
   O202       1.0     0.138630     0.435540     0.243130    Uiso  0.013825 O
   O203       1.0     0.367150     0.532830     0.755150    Uiso  0.013825 O
   O204       1.0     0.850320     0.528200     0.243690    Uiso  0.013825 O
   O205       1.0     0.633280     0.501960     0.749320    Uiso  0.013825 O
   O206       1.0     0.637070     0.500380     0.010100    Uiso  0.013825 O
   O207       1.0     0.411060     0.466700     0.767630    Uiso  0.013825 O
   O208       1.0     0.876950     0.468970     0.246550    Uiso  0.013825 O
   O209       1.0     0.105500     0.427400     0.465450    Uiso  0.013825 O
   O210       1.0     0.618040     0.425690     0.960870    Uiso  0.013825 O
   O214       1.0     0.899680     0.528200     0.506330    Uiso  0.013825 O
   O215       1.0     0.112940     0.500380     0.739920    Uiso  0.013825 O
   M90        1.0     0.603500     0.456700     0.108940    Uiso  0.007943 Ti
   M91        1.0     0.611390     0.529680     0.121290    Uiso  0.007943 Mn
   T67        1.0     0.752760     0.563970     0.961010    Uiso  0.005728 Sc
   T68        1.0     0.244050     0.434410     0.958090    Uiso  0.005728 S
   T71        1.0     0.237010     0.497310     0.429370    Uiso  0.005728 Cr
   O221       1.0     0.125710     0.565170     0.515890    Uiso  0.013825 O
   O222       1.0     0.611380     0.564470     0.006880    Uiso  0.013825 O
   O223       1.0     0.382850     0.467170     0.494840    Uiso  0.013825 O
   O225       1.0     0.116730     0.498030     0.500680    Uiso  0.013825 O
   O227       1.0     0.338930     0.533290     0.482360    Uiso  0.013825 O
   O228       1.0     0.873050     0.531030     0.003450    Uiso  0.013825 O
   O229       1.0     0.644500     0.572600     0.784560    Uiso  0.013825 O
   O230       1.0     0.131960     0.574310     0.289140    Uiso  0.013825 O
