# Supplementary material for: Glass bead games: enumeration of possible polytypes based on two stacking vectors and applications to the iron-ore sinter phases SFCA and SFCA-I
Source: Acta Crystallogr A Found Adv. 2026 Apr 23;82(Pt 3):145–62. doi: 10.1107/S2053273326003505 (PMC13131315; doi:10.1107/S2053273326003505)
Supplement: Supplementary file 1 [file a-82-00145-sup1.zip › SFCA_m=1_1.cif]

#======================================================================
# CRYSTAL DATA
#----------------------------------------------------------------------
data_VESTA_phase_1

_chemical_name_common                  'generated_by_bilbao_crystallographic_s'
_cell_length_a                         9.073800
_cell_length_b                         10.047400
_cell_length_c                         10.561100
_cell_angle_alpha                      64.059998
_cell_angle_beta                       84.360001
_cell_angle_gamma                      65.720001
_cell_volume                           785.327185
_space_group_name_H-M_alt              'P -1'
_space_group_IT_number                 2

loop_
_space_group_symop_operation_xyz
   'x, y, z'
   '-x, -y, -z'

loop_
   _atom_site_label
   _atom_site_occupancy
   _atom_site_fract_x
   _atom_site_fract_y
   _atom_site_fract_z
   _atom_site_adp_type
   _atom_site_U_iso_or_equiv
   _atom_site_type_symbol
   M1         1.0     0.500000     0.000000     0.000000    Uiso  0.007943 Cr
   M2         1.0     0.000000     0.500000     0.500000    Uiso  0.007943 Cr
   T1         1.0     0.650230     0.229260     0.740400    Uiso  0.005728 Ca
   T2         1.0     0.771390     0.341080     0.928790    Uiso  0.005728 Si
   T3         1.0     0.662730     0.236820     0.234420    Uiso  0.005728 Cl
   O1         1.0     0.843100     0.054300     0.294800    Uiso  0.013825 O
   O2         1.0     0.836100     0.044200     0.784300    Uiso  0.013825 O
   O10        1.0     0.632200     0.324600     0.045200    Uiso  0.013825 O
   O11        1.0     0.948400     0.158300     0.482700    Uiso  0.013825 O
   O12        1.0     0.943600     0.171700     0.983800    Uiso  0.013825 O
   O13        1.0     0.961700     0.736100     0.819300    Uiso  0.013825 O
   O14        1.0     0.058900     0.272400     0.660800    Uiso  0.013825 O
   O15        1.0     0.120400     0.375300     0.386100    Uiso  0.013825 O
   O16        1.0     0.141000     0.372700     0.872400    Uiso  0.013825 O
   O17        1.0     0.797000     0.503300     0.909000    Uiso  0.013825 O
   O18        1.0     0.786800     0.527000     0.424600    Uiso  0.013825 O
   O19        1.0     0.693100     0.372000     0.777600    Uiso  0.013825 O
   O20        1.0     0.667300     0.392500     0.267700    Uiso  0.013825 O
   M10        1.0     0.374180     0.384480     0.951960    Uiso  0.007943 Cr
   M11        1.0     0.151900     0.171560     0.048770    Uiso  0.007943 Mn
   M12        1.0     0.055030     0.060840     0.843400    Uiso  0.007943 Ar
   M13        1.0     0.741410     0.742150     0.254410    Uiso  0.007943 Cr
   M14        1.0     0.613840     0.625320     0.580700    Uiso  0.007943 K
   M15        1.0     0.829850     0.849770     0.457890    Uiso  0.007943 Mn
   M16        1.0     0.941370     0.942400     0.652330    Uiso  0.007943 Cr
   T10        1.0     0.238040     0.650050     0.566230    Uiso  0.005728 Ti
   T11        1.0     0.565940     0.948320     0.691370    Uiso  0.005728 Cr
   T12        1.0     0.047450     0.434500     0.200840    Uiso  0.005728 V
   O23        1.0     0.736900     0.959300     0.580000    Uiso  0.013825 O
   O24        1.0     0.728300     0.941400     0.076300    Uiso  0.013825 O
   O25        1.0     0.371200     0.138700     0.622000    Uiso  0.013825 O
   O26        1.0     0.623600     0.876600     0.885100    Uiso  0.013825 O
   O27        1.0     0.510100     0.790100     0.694300    Uiso  0.013825 O
   O28        1.0     0.526000     0.787800     0.167700    Uiso  0.013825 O
   O29        1.0     0.391800     0.677200     0.446300    Uiso  0.013825 O
