# Supplementary material for: Glass bead games: enumeration of possible polytypes based on two stacking vectors and applications to the iron-ore sinter phases SFCA and SFCA-I
Source: Acta Crystallogr A Found Adv. 2026 Apr 23;82(Pt 3):145–62. doi: 10.1107/S2053273326003505 (PMC13131315; doi:10.1107/S2053273326003505)
Supplement: Supplementary file 1 [file a-82-00145-sup1.zip › SFCA_m=2_12.cif]

#======================================================================
# CRYSTAL DATA
#----------------------------------------------------------------------
data_VESTA_phase_1

_chemical_name_common                  'generated_by_bilbao_crystallographic_s'
_cell_length_a                         10.407400
_cell_length_b                         15.175600
_cell_length_c                         12.077700
_cell_angle_alpha                      90.019997
_cell_angle_beta                       124.570000
_cell_angle_gamma                      89.959999
_cell_volume                           1570.727393
_space_group_name_H-M_alt              'P 21/c'
_space_group_IT_number                 14

loop_
_space_group_symop_operation_xyz
   'x, y, z'
   '-x, -y, -z'
   '-x, y+1/2, -z+1/2'
   'x, -y+1/2, z+1/2'

loop_
   _atom_site_label
   _atom_site_occupancy
   _atom_site_fract_x
   _atom_site_fract_y
   _atom_site_fract_z
   _atom_site_adp_type
   _atom_site_U_iso_or_equiv
   _atom_site_type_symbol
   M1         1.0     0.875000     0.750000     0.625000    Uiso  0.007943 Cr
   T1         1.0     0.997240     0.558130     0.789000    Uiso  0.005728 Sc
   T2         1.0     0.505950     0.946780     0.791900    Uiso  0.005728 S
   O1         1.0     0.624270     0.554460     0.234110    Uiso  0.013825 O
   O10        1.0     0.618040     0.527060     0.460880    Uiso  0.013825 O
   O11        1.0     0.138640     0.943400     0.243160    Uiso  0.013825 O
   O13        1.0     0.367120     0.651500     0.755130    Uiso  0.013825 O
   O14        1.0     0.899660     0.834600     0.006340    Uiso  0.013825 O
   O15        1.0     0.112920     0.751140     0.239910    Uiso  0.013825 O
   O16        1.0     0.633260     0.744100     0.749340    Uiso  0.013825 O
   O17        1.0     0.411060     0.849890     0.767640    Uiso  0.013825 O
   O18        1.0     0.876930     0.843100     0.246520    Uiso  0.013825 O
   O20        1.0     0.105470     0.967800     0.465420    Uiso  0.013825 O
   M10        1.0     0.603500     0.620140     0.608950    Uiso  0.007943 Ti
   M11        1.0     0.611370     0.839050     0.621290    Uiso  0.007943 Mn
   M12        1.0     0.875000     0.942080     0.875000    Uiso  0.007943 Ar
   M13        1.0     0.875020     0.758210     0.375000    Uiso  0.007943 Cr
   M16        1.0     0.375000     0.558110     0.875000    Uiso  0.007943 Cr
   T10        1.0     0.752780     0.558130     0.961000    Uiso  0.005728 Sc
   T11        1.0     0.237010     0.741940     0.929360    Uiso  0.005728 Cr
   O21        1.0     0.125710     0.945510     0.015890    Uiso  0.013825 O
   O22        1.0     0.611360     0.943400     0.506890    Uiso  0.013825 O
   O23        1.0     0.382820     0.651500     0.994830    Uiso  0.013825 O
   O25        1.0     0.116740     0.744100     0.000710    Uiso  0.013825 O
   O27        1.0     0.338920     0.849860     0.982360    Uiso  0.013825 O
   O28        1.0     0.873030     0.843100     0.503430    Uiso  0.013825 O
   O29        1.0     0.644480     0.967800     0.284530    Uiso  0.013825 O
   O30        1.0     0.131960     0.972910     0.789140    Uiso  0.013825 O
   O34        1.0     0.850340     0.665400     0.243710    Uiso  0.013825 O
   O35        1.0     0.637060     0.748890     0.010090    Uiso  0.013825 O
   T14        1.0     0.755950     0.446780     0.541900    Uiso  0.005728 S
   M26        1.0     0.853500     0.120140     0.358950    Uiso  0.007943 Ti
   M27        1.0     0.861370     0.339050     0.371290    Uiso  0.007943 Mn
   T23        1.0     0.487010     0.241940     0.679360    Uiso  0.005728 Cr
