# Supplementary material for: Glass bead games: enumeration of possible polytypes based on two stacking vectors and applications to the iron-ore sinter phases SFCA and SFCA-I
Source: Acta Crystallogr A Found Adv. 2026 Apr 23;82(Pt 3):145–62. doi: 10.1107/S2053273326003505 (PMC13131315; doi:10.1107/S2053273326003505)
Supplement: Supplementary file 1 [file a-82-00145-sup1.zip › SFCA_m=3_112.cif]

#======================================================================
# CRYSTAL DATA
#----------------------------------------------------------------------
data_VESTA_phase_1

_chemical_name_common                  'generated_by_bilbao_crystallographic_s'
_cell_length_a                         10.407400
_cell_length_b                         10.561100
_cell_length_c                         23.299101
_cell_angle_alpha                      92.209999
_cell_angle_beta                       100.629997
_cell_angle_gamma                      109.669998
_cell_volume                           2356.010514
_space_group_name_H-M_alt              'P -1'
_space_group_IT_number                 2

loop_
_space_group_symop_operation_xyz
   'x, y, z'
   '-x, -y, -z'

loop_
   _atom_site_label
   _atom_site_occupancy
   _atom_site_fract_x
   _atom_site_fract_y
   _atom_site_fract_z
   _atom_site_adp_type
   _atom_site_U_iso_or_equiv
   _atom_site_type_symbol
   M1         1.0     0.500000     0.000000     1.000000    Uiso  0.007943 Cr
   M2         1.0     0.000000     0.500000     1.000000    Uiso  0.007943 Cr
   T1         1.0     0.397240     0.803650     0.873500    Uiso  0.005728 Ca
   T2         1.0     0.029740     0.864200     0.129180    Uiso  0.005728 Si
   T3         1.0     0.396360     0.301010     0.866820    Uiso  0.005728 Cl
   O1         1.0     0.578170     0.361030     0.867530    Uiso  0.013825 O
   O2         1.0     0.582570     0.847680     0.873230    Uiso  0.013825 O
   O10        1.0     0.327670     0.121330     0.847730    Uiso  0.013825 O
   O11        1.0     0.210600     0.417150     0.131100    Uiso  0.013825 O
   O12        1.0     0.200070     0.919680     0.128230    Uiso  0.013825 O
   O13        1.0     0.829830     0.852270     0.934070    Uiso  0.013825 O
   O14        1.0     0.171370     0.632680     0.056230    Uiso  0.013825 O
   O15        1.0     0.123270     0.385380     0.001430    Uiso  0.013825 O
   O16        1.0     0.131870     0.874680     0.995430    Uiso  0.013825 O
   O17        1.0     0.930130     0.875720     0.066570    Uiso  0.013825 O
   O18        1.0     0.910930     0.393570     0.062070    Uiso  0.013825 O
   O19        1.0     0.983030     0.705120     0.144970    Uiso  0.013825 O
   O20        1.0     0.960770     0.194330     0.146730    Uiso  0.013825 O
   M10        1.0     0.201740     0.995070     0.913780    Uiso  0.007943 Cr
   M11        1.0     0.269590     0.019350     0.058850    Uiso  0.007943 Mn
   M12        1.0     0.311120     0.779380     0.128040    Uiso  0.007943 Ar
   M13        1.0     0.752370     0.251670     0.005480    Uiso  0.007943 Cr
   M14        1.0     0.787730     0.537230     0.086950    Uiso  0.007943 K
   M15        1.0     0.710100     0.487830     0.940130    Uiso  0.007943 Mn
   M16        1.0     0.685520     0.716290     0.872080    Uiso  0.007943 Cr
   T10        1.0     0.979310     0.630910     0.870640    Uiso  0.005728 Ti
   T11        1.0     0.556430     0.693750     0.995250    Uiso  0.005728 Cr
   T12        1.0     0.059480     0.197830     0.006020    Uiso  0.005728 V
   O23        1.0     0.606100     0.612700     0.934600    Uiso  0.013825 O
   O24        1.0     0.615170     0.104580     0.943430    Uiso  0.013825 O
   O25        1.0     0.364600     0.623650     0.996700    Uiso  0.013825 O
   O26        1.0     0.623470     0.885130     0.999930    Uiso  0.013825 O
   O27        1.0     0.643300     0.661000     0.066600    Uiso  0.013825 O
   O28        1.0     0.650130     0.136670     0.062070    Uiso  0.013825 O
   O29        1.0     0.679130     0.374470     0.143670    Uiso  0.013825 O
   M17        1.0     0.833350     0.166700     0.666650    Uiso  0.007943 Cr
   M18        1.0     0.333350     0.666700     0.666650    Uiso  0.007943 Cr
   M19        1.0     0.131650     0.171600     0.752850    Uiso  0.007943 Cr
   M20        1.0     0.063750     0.147300     0.607850    Uiso  0.007943 Mn
   M21        1.0     0.022150     0.387250     0.538650    Uiso  0.007943 Ar
   M22        1.0     0.581000     0.915000     0.661150    Uiso  0.007943 Cr
   M23        1.0     0.545550     0.629400     0.579750    Uiso  0.007943 K
   M24        1.0     0.623250     0.678800     0.726550    Uiso  0.007943 Mn
   M25        1.0     0.647800     0.450350     0.794600    Uiso  0.007943 Cr
   T13        1.0     0.730550     0.970350     0.540150    Uiso  0.005728 Ca
   T14        1.0     0.363050     0.030850     0.795850    Uiso  0.005728 Si
   T15        1.0     0.729750     0.467700     0.533450    Uiso  0.005728 Cl
   T16        1.0     0.354000     0.535750     0.796050    Uiso  0.005728 Ti
   T17        1.0     0.776850     0.472900     0.671450    Uiso  0.005728 Cr
   T18        1.0     0.273850     0.968850     0.660650    Uiso  0.005728 V
   M26        1.0     0.535050     0.161700     0.580450    Uiso  0.007943 Cr
   M27        1.0     0.602900     0.186050     0.725500    Uiso  0.007943 Mn
   M28        1.0     0.644500     0.946050     0.794700    Uiso  0.007943 Ar
   M29        1.0     0.085700     0.418300     0.672150    Uiso  0.007943 Cr
   M30        1.0     0.121100     0.703900     0.753600    Uiso  0.007943 K
   M31        1.0     0.043400     0.654500     0.606800    Uiso  0.007943 Mn
   M32        1.0     0.018850     0.882950     0.538750    Uiso  0.007943 Cr
   T19        1.0     0.936150     0.363000     0.793150    Uiso  0.005728 Ca
   T20        1.0     0.303600     0.302450     0.537500    Uiso  0.005728 Si
   T21        1.0     0.936950     0.865650     0.799850    Uiso  0.005728 Cl
   T22        1.0     0.312650     0.797550     0.537300    Uiso  0.005728 Ti
   T23        1.0     0.889800     0.860450     0.661900    Uiso  0.005728 Cr
   T24        1.0     0.392850     0.364500     0.672650    Uiso  0.005728 V
   O61        1.0     0.755150     0.805600     0.799150    Uiso  0.013825 O
   O62        1.0     0.750750     0.319000     0.793450    Uiso  0.013825 O
   O63        1.0     0.939450     0.779400     0.601250    Uiso  0.013825 O
   O64        1.0     0.948500     0.271250     0.610100    Uiso  0.013825 O
   O65        1.0     0.697950     0.790300     0.663350    Uiso  0.013825 O
   O66        1.0     0.956800     0.051800     0.666600    Uiso  0.013825 O
   O67        1.0     0.976650     0.827700     0.733250    Uiso  0.013825 O
   O68        1.0     0.983450     0.303300     0.728750    Uiso  0.013825 O
   O69        1.0     0.012450     0.541100     0.810350    Uiso  0.013825 O
   O70        1.0     0.005650     0.045300     0.818950    Uiso  0.013825 O
   O71        1.0     0.122750     0.749500     0.535550    Uiso  0.013825 O
   O72        1.0     0.133250     0.247000     0.538450    Uiso  0.013825 O
   O73        1.0     0.503500     0.314400     0.732600    Uiso  0.013825 O
   O74        1.0     0.161950     0.534000     0.610450    Uiso  0.013825 O
   O75        1.0     0.210050     0.781300     0.665250    Uiso  0.013825 O
   O76        1.0     0.201450     0.292000     0.671250    Uiso  0.013825 O
   O77        1.0     0.403200     0.290950     0.600100    Uiso  0.013825 O
   O78        1.0     0.422400     0.773100     0.604600    Uiso  0.013825 O
   O79        1.0     0.350300     0.461550     0.521700    Uiso  0.013825 O
   O100       1.0     0.627450     0.027700     0.480050    Uiso  0.013825 O
   O101       1.0     0.088500     0.472300     0.465800    Uiso  0.013825 O
   O102       1.0     0.084100     0.985650     0.460100    Uiso  0.013825 O
   O103       1.0     0.272750     0.446000     0.267950    Uiso  0.013825 O
   O104       1.0     0.281850     0.937900     0.276750    Uiso  0.013825 O
   O105       1.0     0.031250     0.457000     0.330050    Uiso  0.013825 O
   O106       1.0     0.290150     0.718500     0.333250    Uiso  0.013825 O
   O107       1.0     0.309950     0.494300     0.399950    Uiso  0.013825 O
   O108       1.0     0.316800     0.970000     0.395400    Uiso  0.013825 O
   O109       1.0     0.345800     0.207800     0.477000    Uiso  0.013825 O
   O110       1.0     0.339000     0.712000     0.485600    Uiso  0.013825 O
   O111       1.0     0.456050     0.416200     0.202250    Uiso  0.013825 O
   O112       1.0     0.466600     0.913650     0.205100    Uiso  0.013825 O
   O113       1.0     0.836850     0.981100     0.399250    Uiso  0.013825 O
   O114       1.0     0.495300     0.200650     0.277100    Uiso  0.013825 O
   O115       1.0     0.543400     0.447950     0.331900    Uiso  0.013825 O
   O116       1.0     0.534800     0.958650     0.337900    Uiso  0.013825 O
   O117       1.0     0.736550     0.957600     0.266750    Uiso  0.013825 O
   O118       1.0     0.755750     0.439800     0.271250    Uiso  0.013825 O
   O119       1.0     0.683650     0.128200     0.188350    Uiso  0.013825 O
   O120       1.0     0.705900     0.639000     0.186600    Uiso  0.013825 O
