# Supplementary material for: Glass bead games: enumeration of possible polytypes based on two stacking vectors and applications to the iron-ore sinter phases SFCA and SFCA-I
Source: Acta Crystallogr A Found Adv. 2026 Apr 23;82(Pt 3):145–62. doi: 10.1107/S2053273326003505 (PMC13131315; doi:10.1107/S2053273326003505)
Supplement: Supplementary file 1 [file a-82-00145-sup1.zip › SFCA_m=4_1112.cif]

#======================================================================
# CRYSTAL DATA
#----------------------------------------------------------------------
data_VESTA_phase_1

_chemical_name_common                  'generated_by_bilbao_crystallographic_s'
_cell_length_a                         10.407400
_cell_length_b                         10.561100
_cell_length_c                         30.804899
_cell_angle_alpha                      80.150002
_cell_angle_beta                       86.739998
_cell_angle_gamma                      70.330002
_cell_volume                           3141.301141
_space_group_name_H-M_alt              'P -1'
_space_group_IT_number                 2

loop_
_space_group_symop_operation_xyz
   'x, y, z'
   '-x, -y, -z'

loop_
   _atom_site_label
   _atom_site_occupancy
   _atom_site_fract_x
   _atom_site_fract_y
   _atom_site_fract_z
   _atom_site_adp_type
   _atom_site_U_iso_or_equiv
   _atom_site_type_symbol
   M1         1.0     0.750000     0.187500     0.875000    Uiso  0.007943 Cr
   T1         1.0     0.710510     0.304750     0.969890    Uiso  0.005728 Ca
   T2         1.0     0.215140     0.404070     0.778110    Uiso  0.005728 Si
   O1         1.0     0.894350     0.743740     0.974320    Uiso  0.013825 O
   O2         1.0     0.895980     0.260540     0.970090    Uiso  0.013825 O
   O3         1.0     0.611150     0.841140     0.825930    Uiso  0.013825 O
   O4         1.0     0.606580     0.327420     0.832590    Uiso  0.013825 O
   O5         1.0     0.883720     0.813260     0.872510    Uiso  0.013825 O
   O6         1.0     0.626450     0.072740     0.874920    Uiso  0.013825 O
   O10        1.0     0.653800     0.971000     0.989200    Uiso  0.013825 O
   O11        1.0     0.395080     0.852240     0.776690    Uiso  0.013825 O
   O12        1.0     0.385920     0.347980     0.778810    Uiso  0.013825 O
   O13        1.0     0.112750     0.294060     0.924430    Uiso  0.013825 O
   O14        1.0     0.393220     0.589980     0.832810    Uiso  0.013825 O
   O15        1.0     0.372520     0.803060     0.873910    Uiso  0.013825 O
   O16        1.0     0.384120     0.309980     0.878410    Uiso  0.013825 O
   O17        1.0     0.146880     0.353340     0.825090    Uiso  0.013825 O
   O18        1.0     0.129850     0.832760     0.828420    Uiso  0.013825 O
   O19        1.0     0.160580     0.572940     0.766290    Uiso  0.013825 O
   O20        1.0     0.137350     0.084940     0.764920    Uiso  0.013825 O
   M10        1.0     0.494880     0.138520     0.939680    Uiso  0.007943 Cr
   M11        1.0     0.490200     0.204920     0.830880    Uiso  0.007943 Mn
   M12        1.0     0.497130     0.488120     0.778980    Uiso  0.007943 Ar
   M13        1.0     0.999640     0.939230     0.870890    Uiso  0.007943 Cr
   M14        1.0     0.994270     0.704610     0.809800    Uiso  0.007943 K
   M15        1.0     0.990030     0.662280     0.919900    Uiso  0.007943 Mn
   M16        1.0     0.999440     0.391280     0.970920    Uiso  0.007943 Cr
   T10        1.0     0.293970     0.475770     0.972010    Uiso  0.005728 Ti
   T11        1.0     0.808840     0.490740     0.878580    Uiso  0.005728 Cr
   T12        1.0     0.306490     0.993410     0.870490    Uiso  0.005728 V
   O21        1.0     0.605550     0.631360     0.775630    Uiso  0.013825 O
   O22        1.0     0.604020     0.114460     0.779910    Uiso  0.013825 O
   O23        1.0     0.888750     0.533960     0.924020    Uiso  0.013825 O
   O24        1.0     0.893420     0.047580     0.917410    Uiso  0.013825 O
   O25        1.0     0.616280     0.561740     0.877490    Uiso  0.013825 O
   O26        1.0     0.873450     0.302360     0.875020    Uiso  0.013825 O
   O27        1.0     0.859950     0.568160     0.825030    Uiso  0.013825 O
   O28        1.0     0.869050     0.089660     0.828420    Uiso  0.013825 O
   O29        1.0     0.857250     0.902860     0.767230    Uiso  0.013825 O
   O30        1.0     0.846200     0.404000     0.760800    Uiso  0.013825 O
   O31        1.0     0.104920     0.522760     0.973310    Uiso  0.013825 O
   O32        1.0     0.114080     0.027020     0.971190    Uiso  0.013825 O
   O33        1.0     0.387150     0.081040     0.825530    Uiso  0.013825 O
   O34        1.0     0.106780     0.785020     0.917190    Uiso  0.013825 O
   O35        1.0     0.127480     0.571940     0.876090    Uiso  0.013825 O
   O36        1.0     0.115880     0.065020     0.871590    Uiso  0.013825 O
   O37        1.0     0.353120     0.021660     0.924910    Uiso  0.013825 O
   O38        1.0     0.370050     0.542340     0.921530    Uiso  0.013825 O
   O39        1.0     0.339420     0.802060     0.983710    Uiso  0.013825 O
   O40        1.0     0.362550     0.290160     0.985030    Uiso  0.013825 O
   M18        1.0     0.750000     0.312500     0.125000    Uiso  0.007943 Cr
   T13        1.0     0.210510     0.929740     0.219890    Uiso  0.005728 Ca
   T14        1.0     0.715140     0.029070     0.028110    Uiso  0.005728 Si
   T15        1.0     0.212970     0.428220     0.224890    Uiso  0.005728 Cl
   M26        1.0     0.994890     0.763520     0.189680    Uiso  0.007943 Cr
   M27        1.0     0.990210     0.829920     0.080880    Uiso  0.007943 Mn
   M28        1.0     0.997130     0.113130     0.028980    Uiso  0.007943 Ar
   M29        1.0     0.499640     0.564230     0.120890    Uiso  0.007943 Cr
   M30        1.0     0.494270     0.329610     0.059790    Uiso  0.007943 K
   M31        1.0     0.490040     0.287270     0.169900    Uiso  0.007943 Mn
   M32        1.0     0.499440     0.016280     0.220920    Uiso  0.007943 Cr
   T21        1.0     0.287030     0.196780     0.025110    Uiso  0.005728 Cl
   T22        1.0     0.793970     0.100770     0.222010    Uiso  0.005728 Ti
   T23        1.0     0.308850     0.115740     0.128580    Uiso  0.005728 Cr
   T24        1.0     0.806490     0.618410     0.120490    Uiso  0.005728 V
   O67        1.0     0.360050     0.193060     0.075080    Uiso  0.013825 O
   O68        1.0     0.369150     0.714560     0.078480    Uiso  0.013825 O
   O69        1.0     0.357350     0.527760     0.017270    Uiso  0.013825 O
   M33        1.0     0.750000     0.437500     0.375000    Uiso  0.007943 Cr
   M34        1.0     0.250000     0.937500     0.375000    Uiso  0.007943 Cr
   M35        1.0     0.005080     0.486500     0.310300    Uiso  0.007943 Cr
   M36        1.0     0.009760     0.420100     0.419100    Uiso  0.007943 Mn
   M37        1.0     0.002840     0.136900     0.471000    Uiso  0.007943 Ar
   M38        1.0     0.500350     0.685800     0.379100    Uiso  0.007943 Cr
   M39        1.0     0.505720     0.920400     0.440200    Uiso  0.007943 K
   M40        1.0     0.509970     0.962700     0.330100    Uiso  0.007943 Mn
   M41        1.0     0.500600     0.233700     0.279100    Uiso  0.007943 Cr
   T25        1.0     0.710540     0.554700     0.469900    Uiso  0.005728 Ca
   T26        1.0     0.215120     0.654100     0.278100    Uiso  0.005728 Si
   T27        1.0     0.712980     0.053200     0.474900    Uiso  0.005728 Cl
   T28        1.0     0.206050     0.149200     0.278000    Uiso  0.005728 Ti
   T29        1.0     0.691120     0.134300     0.371400    Uiso  0.005728 Cr
   T30        1.0     0.193500     0.631600     0.379500    Uiso  0.005728 V
   O100       1.0     0.137400     0.334900     0.264950    Uiso  0.013825 O
   M42        1.0     0.494920     0.388500     0.439700    Uiso  0.007943 Cr
   M43        1.0     0.490240     0.454900     0.330900    Uiso  0.007943 Mn
   M44        1.0     0.497160     0.738100     0.279000    Uiso  0.007943 Ar
   M45        1.0     0.999650     0.189200     0.370900    Uiso  0.007943 Cr
   M46        1.0     0.994280     0.954600     0.309800    Uiso  0.007943 K
   M47        1.0     0.990030     0.912300     0.419900    Uiso  0.007943 Mn
   M48        1.0     0.999400     0.641300     0.470900    Uiso  0.007943 Cr
   T31        1.0     0.789460     0.320300     0.280100    Uiso  0.005728 Ca
   T32        1.0     0.284880     0.220900     0.471900    Uiso  0.005728 Si
   T33        1.0     0.787020     0.821800     0.275100    Uiso  0.005728 Cl
   T34        1.0     0.293950     0.725800     0.472000    Uiso  0.005728 Ti
   T35        1.0     0.808880     0.740700     0.378600    Uiso  0.005728 Cr
   T36        1.0     0.306500     0.243400     0.370500    Uiso  0.005728 V
   O101       1.0     0.605600     0.881300     0.275650    Uiso  0.013825 O
   O102       1.0     0.604000     0.364500     0.279900    Uiso  0.013825 O
   O103       1.0     0.888800     0.783900     0.424050    Uiso  0.013825 O
   O104       1.0     0.893400     0.297600     0.417400    Uiso  0.013825 O
   O105       1.0     0.616300     0.811700     0.377500    Uiso  0.013825 O
   O106       1.0     0.873500     0.552300     0.375050    Uiso  0.013825 O
   O107       1.0     0.860000     0.818100     0.325050    Uiso  0.013825 O
   O108       1.0     0.869100     0.339600     0.328450    Uiso  0.013825 O
   O109       1.0     0.857300     0.152800     0.267250    Uiso  0.013825 O
   O110       1.0     0.846200     0.654000     0.260800    Uiso  0.013825 O
   O111       1.0     0.104900     0.772800     0.473300    Uiso  0.013825 O
   O112       1.0     0.114100     0.277000     0.471200    Uiso  0.013825 O
   O113       1.0     0.387200     0.331000     0.325550    Uiso  0.013825 O
   O114       1.0     0.106800     0.035000     0.417200    Uiso  0.013825 O
   O115       1.0     0.127500     0.821900     0.376100    Uiso  0.013825 O
   O116       1.0     0.115900     0.315000     0.371600    Uiso  0.013825 O
   O117       1.0     0.353100     0.271700     0.424900    Uiso  0.013825 O
   O118       1.0     0.370100     0.792300     0.421550    Uiso  0.013825 O
   O119       1.0     0.339400     0.052100     0.483700    Uiso  0.013825 O
   O120       1.0     0.362600     0.540100     0.485050    Uiso  0.013825 O
   O141       1.0     0.105600     0.006300     0.525650    Uiso  0.013825 O
   O142       1.0     0.104000     0.489500     0.529900    Uiso  0.013825 O
   O143       1.0     0.388800     0.908900     0.674050    Uiso  0.013825 O
   O144       1.0     0.393400     0.422600     0.667400    Uiso  0.013825 O
   O145       1.0     0.116300     0.936700     0.627500    Uiso  0.013825 O
   O146       1.0     0.373500     0.677300     0.625050    Uiso  0.013825 O
   O147       1.0     0.360000     0.943100     0.575050    Uiso  0.013825 O
   O148       1.0     0.369100     0.464600     0.578450    Uiso  0.013825 O
   O149       1.0     0.357300     0.277800     0.517250    Uiso  0.013825 O
   O150       1.0     0.346200     0.779000     0.510800    Uiso  0.013825 O
   O151       1.0     0.604900     0.897800     0.723300    Uiso  0.013825 O
   O152       1.0     0.614100     0.402000     0.721200    Uiso  0.013825 O
   O153       1.0     0.887200     0.456000     0.575550    Uiso  0.013825 O
   O154       1.0     0.606800     0.160000     0.667200    Uiso  0.013825 O
   O155       1.0     0.627500     0.946900     0.626100    Uiso  0.013825 O
   O156       1.0     0.615900     0.440000     0.621600    Uiso  0.013825 O
   O157       1.0     0.853100     0.396700     0.674900    Uiso  0.013825 O
   O158       1.0     0.870100     0.917300     0.671550    Uiso  0.013825 O
   O159       1.0     0.839400     0.177100     0.733700    Uiso  0.013825 O
