# Supplementary material for: Glass bead games: enumeration of possible polytypes based on two stacking vectors and applications to the iron-ore sinter phases SFCA and SFCA-I
Source: Acta Crystallogr A Found Adv. 2026 Apr 23;82(Pt 3):145–62. doi: 10.1107/S2053273326003505 (PMC13131315; doi:10.1107/S2053273326003505)
Supplement: Supplementary file 1 [file a-82-00145-sup1.zip › SFCA_m=4_1122.cif]

#======================================================================
# CRYSTAL DATA
#----------------------------------------------------------------------
data_VESTA_phase_1

_chemical_name_common                  'generated_by_bilbao_crystallographic_s'
_cell_length_a                         10.407400
_cell_length_b                         30.351200
_cell_length_c                         12.077700
_cell_angle_alpha                      90.019997
_cell_angle_beta                       124.570000
_cell_angle_gamma                      89.959999
_cell_volume                           3141.454787
_space_group_name_H-M_alt              'P 21/c'
_space_group_IT_number                 14

loop_
_space_group_symop_operation_xyz
   'x, y, z'
   '-x, -y, -z'
   '-x, y+1/2, -z+1/2'
   'x, -y+1/2, z+1/2'

loop_
   _atom_site_label
   _atom_site_occupancy
   _atom_site_fract_x
   _atom_site_fract_y
   _atom_site_fract_z
   _atom_site_adp_type
   _atom_site_U_iso_or_equiv
   _atom_site_type_symbol
   M1         1.0     0.000000     0.000000     0.000000    Uiso  0.007943 Cr
   M2         1.0     0.000000     0.000000     0.500000    Uiso  0.007943 Cr
   T1         1.0     0.122230     0.904060     0.163960    Uiso  0.005728 Sc
   T2         1.0     0.630960     0.098390     0.166900    Uiso  0.005728 S
   O1         1.0     0.749280     0.902230     0.609130    Uiso  0.013825 O
   O10        1.0     0.743050     0.888550     0.835850    Uiso  0.013825 O
   M10        1.0     0.728500     0.935070     0.983940    Uiso  0.007943 Ti
   M11        1.0     0.736380     0.044520     0.996280    Uiso  0.007943 Mn
   M12        1.0     0.999980     0.096020     0.250020    Uiso  0.007943 Ar
   M13        1.0     0.999990     0.004100     0.750000    Uiso  0.007943 Cr
   M14        1.0     0.728500     0.064950     0.483910    Uiso  0.007943 Ti
   M15        1.0     0.736390     0.955500     0.496250    Uiso  0.007943 Mn
   M16        1.0     0.500010     0.904080     0.249960    Uiso  0.007943 Cr
   T10        1.0     0.877750     0.904040     0.336020    Uiso  0.005728 Sc
   T11        1.0     0.361990     0.995970     0.304330    Uiso  0.005728 Cr
   T12        1.0     0.362010     0.004060     0.804340    Uiso  0.005728 Cr
   M17        1.0     0.250000     0.750000     0.750000    Uiso  0.007943 Cr
   M19        1.0     0.521500     0.814950     0.766100    Uiso  0.007943 Ti
   M20        1.0     0.513620     0.705500     0.753750    Uiso  0.007943 Mn
   M21        1.0     0.250000     0.654000     0.500000    Uiso  0.007943 Ar
   M22        1.0     0.250000     0.745900     0.000000    Uiso  0.007943 Cr
   M25        1.0     0.750000     0.845900     0.500000    Uiso  0.007943 Cr
   T13        1.0     0.372240     0.654050     0.913950    Uiso  0.005728 Sc
   T14        1.0     0.880950     0.848400     0.916900    Uiso  0.005728 S
   T17        1.0     0.888010     0.754050     0.445700    Uiso  0.005728 Cr
   M26        1.0     0.978500     0.685050     0.733900    Uiso  0.007943 Ti
   M27        1.0     0.986390     0.794500     0.746250    Uiso  0.007943 Mn
   T19        1.0     0.127750     0.845950     0.586050    Uiso  0.005728 Sc
   T20        1.0     0.619050     0.651600     0.583100    Uiso  0.005728 S
   T23        1.0     0.611990     0.745950     0.054300    Uiso  0.005728 Cr
   T26        1.0     0.630930     0.598390     0.166900    Uiso  0.005728 S
   O100       1.0     0.230500     0.608900     0.840450    Uiso  0.013825 O
   O101       1.0     0.250710     0.597760     0.390890    Uiso  0.013825 O
   O102       1.0     0.736360     0.596710     0.881890    Uiso  0.013825 O
   O103       1.0     0.507850     0.450750     0.369850    Uiso  0.013825 O
   O104       1.0     0.024660     0.457710     0.881340    Uiso  0.013825 O
   O105       1.0     0.241740     0.497040     0.375660    Uiso  0.013825 O
   O106       1.0     0.237940     0.499440     0.114910    Uiso  0.013825 O
   O107       1.0     0.463940     0.549940     0.357360    Uiso  0.013825 O
   O108       1.0     0.998050     0.546550     0.878450    Uiso  0.013825 O
   O109       1.0     0.769500     0.608900     0.659550    Uiso  0.013825 O
   O110       1.0     0.256960     0.611460     0.164140    Uiso  0.013825 O
   O111       1.0     0.736360     0.403310     0.381890    Uiso  0.013825 O
   O113       1.0     0.507850     0.549250     0.869850    Uiso  0.013825 O
   O114       1.0     0.975340     0.457690     0.618660    Uiso  0.013825 O
   O115       1.0     0.762080     0.499430     0.385080    Uiso  0.013825 O
   O116       1.0     0.241740     0.502940     0.875660    Uiso  0.013825 O
   O117       1.0     0.463920     0.450080     0.857370    Uiso  0.013825 O
   O118       1.0     0.998050     0.453450     0.378450    Uiso  0.013825 O
   O121       1.0     0.499280     0.152230     0.859130    Uiso  0.013825 O
   O122       1.0     0.013650     0.153300     0.368100    Uiso  0.013825 O
   O123       1.0     0.242150     0.299250     0.880150    Uiso  0.013825 O
   O124       1.0     0.725350     0.292300     0.368650    Uiso  0.013825 O
   O125       1.0     0.508250     0.252950     0.874350    Uiso  0.013825 O
   O126       1.0     0.512050     0.250570     0.135050    Uiso  0.013825 O
   O127       1.0     0.286070     0.200080     0.892630    Uiso  0.013825 O
   O128       1.0     0.751950     0.203450     0.371550    Uiso  0.013825 O
   O129       1.0     0.980500     0.141100     0.590450    Uiso  0.013825 O
   O130       1.0     0.493050     0.138550     0.085850    Uiso  0.013825 O
   O134       1.0     0.774650     0.292300     0.631350    Uiso  0.013825 O
   O135       1.0     0.987900     0.250570     0.864900    Uiso  0.013825 O
   O141       1.0     0.000720     0.347770     0.640870    Uiso  0.013825 O
   O142       1.0     0.486350     0.346700     0.131900    Uiso  0.013825 O
   O143       1.0     0.257850     0.200750     0.619850    Uiso  0.013825 O
   O145       1.0     0.991750     0.247050     0.625650    Uiso  0.013825 O
   O147       1.0     0.213930     0.299920     0.607370    Uiso  0.013825 O
   O148       1.0     0.748050     0.296550     0.128450    Uiso  0.013825 O
   O149       1.0     0.519500     0.358900     0.909550    Uiso  0.013825 O
   O150       1.0     0.006950     0.361450     0.414150    Uiso  0.013825 O
