# Supplementary material for: Glass bead games: enumeration of possible polytypes based on two stacking vectors and applications to the iron-ore sinter phases SFCA and SFCA-I
Source: Acta Crystallogr A Found Adv. 2026 Apr 23;82(Pt 3):145–62. doi: 10.1107/S2053273326003505 (PMC13131315; doi:10.1107/S2053273326003505)
Supplement: Supplementary file 1 [file a-82-00145-sup1.zip › SFCA_m=5_11112.cif]

#======================================================================
# CRYSTAL DATA
#----------------------------------------------------------------------
data_VESTA_phase_1

_chemical_name_common                  'generated_by_bilbao_crystallographic_s'
_cell_length_a                         10.407400
_cell_length_b                         10.561100
_cell_length_c                         38.267300
_cell_angle_alpha                      91.309998
_cell_angle_beta                       96.519997
_cell_angle_gamma                      109.669998
_cell_volume                           3926.645180
_space_group_name_H-M_alt              'P -1'
_space_group_IT_number                 2

loop_
_space_group_symop_operation_xyz
   'x, y, z'
   '-x, -y, -z'

loop_
   _atom_site_label
   _atom_site_occupancy
   _atom_site_fract_x
   _atom_site_fract_y
   _atom_site_fract_z
   _atom_site_adp_type
   _atom_site_U_iso_or_equiv
   _atom_site_type_symbol
   M1         1.0     0.600000     0.300000     0.200000    Uiso  0.007943 Cr
   M2         1.0     0.100000     0.800000     0.200000    Uiso  0.007943 Cr
   M3         1.0     0.370670     0.329530     0.251720    Uiso  0.007943 Cr
   M4         1.0     0.322530     0.295800     0.164700    Uiso  0.007943 Mn
   T1         1.0     0.601560     0.445730     0.124100    Uiso  0.005728 Ca
   T2         1.0     0.173590     0.487490     0.277500    Uiso  0.005728 Si
   T3         1.0     0.597100     0.945710     0.120090    Uiso  0.005728 Cl
   O1         1.0     0.415830     0.885940     0.120510    Uiso  0.013825 O
   O10        1.0     0.650460     0.117730     0.108620    Uiso  0.013825 O
   O11        1.0     0.994340     0.935350     0.278680    Uiso  0.013825 O
   M10        1.0     0.829330     0.270470     0.148280    Uiso  0.007943 Cr
   M11        1.0     0.877470     0.304200     0.235300    Uiso  0.007943 Mn
   M12        1.0     0.891280     0.571820     0.276810    Uiso  0.007943 Ar
   M13        1.0     0.352030     0.050510     0.203290    Uiso  0.007943 Cr
   M14        1.0     0.381870     0.797580     0.252180    Uiso  0.007943 K
   M15        1.0     0.342030     0.788260     0.164090    Uiso  0.007943 Mn
   M16        1.0     0.312070     0.532470     0.123220    Uiso  0.007943 Cr
   T10        1.0     0.017220     0.617370     0.122390    Uiso  0.005728 Ti
   T11        1.0     0.539690     0.604330     0.197120    Uiso  0.005728 Cr
   T12        1.0     0.045320     0.104590     0.203600    Uiso  0.005728 V
   O21        1.0     0.784170     0.714060     0.279490    Uiso  0.013825 O
   O22        1.0     0.784040     0.198440     0.276080    Uiso  0.013825 O
   O23        1.0     0.441640     0.661170     0.160780    Uiso  0.013825 O
   O24        1.0     0.439640     0.172840     0.166080    Uiso  0.013825 O
   O25        1.0     0.732730     0.675020     0.198010    Uiso  0.013825 O
   O26        1.0     0.476540     0.414870     0.199980    Uiso  0.013825 O
   O27        1.0     0.510040     0.665670     0.239980    Uiso  0.013825 O
   O28        1.0     0.499460     0.188130     0.237220    Uiso  0.013825 O
   O29        1.0     0.535800     0.983000     0.286200    Uiso  0.013825 O
   O30        1.0     0.549540     0.482270     0.291380    Uiso  0.013825 O
   O31        1.0     0.205660     0.664650     0.121320    Uiso  0.013825 O
   O32        1.0     0.197540     0.168450     0.123080    Uiso  0.013825 O
   O33        1.0     0.982640     0.178670     0.239580    Uiso  0.013825 O
   O34        1.0     0.226440     0.910240     0.166280    Uiso  0.013825 O
   O35        1.0     0.222060     0.684760     0.199120    Uiso  0.013825 O
   O36        1.0     0.235460     0.176460     0.202720    Uiso  0.013825 O
   O37        1.0     0.976940     0.149150     0.160080    Uiso  0.013825 O
   O38        1.0     0.961340     0.668770     0.162780    Uiso  0.013825 O
   O39        1.0     0.967030     0.947110     0.113010    Uiso  0.013825 O
   M17        1.0     0.000000     0.000000     0.000000    Uiso  0.007943 Cr
   M18        1.0     0.500000     0.500000     0.000000    Uiso  0.007943 Cr
   M19        1.0     0.770620     0.029500     0.051700    Uiso  0.007943 Cr
   M20        1.0     0.722540     0.995800     0.964700    Uiso  0.007943 Mn
   M21        1.0     0.708760     0.728200     0.923200    Uiso  0.007943 Ar
   M22        1.0     0.247950     0.249500     0.996700    Uiso  0.007943 Cr
   M23        1.0     0.218080     0.502400     0.947800    Uiso  0.007943 K
   M24        1.0     0.257930     0.511700     0.035900    Uiso  0.007943 Mn
   M25        1.0     0.288000     0.767600     0.076800    Uiso  0.007943 Cr
   T13        1.0     0.001560     0.145700     0.924100    Uiso  0.005728 Ca
   T14        1.0     0.573580     0.187500     0.077500    Uiso  0.005728 Si
   T15        1.0     0.997120     0.645700     0.920100    Uiso  0.005728 Cl
   T16        1.0     0.582750     0.682600     0.077600    Uiso  0.005728 Ti
   T17        1.0     0.060380     0.695700     0.002900    Uiso  0.005728 Cr
   T18        1.0     0.554700     0.195400     0.996400    Uiso  0.005728 V
   O41        1.0     0.815800     0.585900     0.920500    Uiso  0.013825 O
   O42        1.0     0.815900     0.101500     0.923900    Uiso  0.013825 O
   O43        1.0     0.158300     0.638800     0.039200    Uiso  0.013825 O
   O44        1.0     0.160300     0.127100     0.033900    Uiso  0.013825 O
   O45        1.0     0.867300     0.625000     0.002000    Uiso  0.013825 O
   O46        1.0     0.123400     0.885100     0.000000    Uiso  0.013825 O
   O47        1.0     0.089900     0.634300     0.960000    Uiso  0.013825 O
   O48        1.0     0.100600     0.111900     0.962800    Uiso  0.013825 O
   O49        1.0     0.064200     0.317000     0.913800    Uiso  0.013825 O
   O50        1.0     0.050400     0.817700     0.908600    Uiso  0.013825 O
   O51        1.0     0.394400     0.635400     0.078700    Uiso  0.013825 O
   O52        1.0     0.402400     0.131500     0.076900    Uiso  0.013825 O
   O53        1.0     0.617300     0.121300     0.960400    Uiso  0.013825 O
   O54        1.0     0.373500     0.389700     0.033700    Uiso  0.013825 O
   O55        1.0     0.378000     0.615300     0.000900    Uiso  0.013825 O
   O56        1.0     0.364600     0.123600     0.997300    Uiso  0.013825 O
   O57        1.0     0.623000     0.150800     0.039900    Uiso  0.013825 O
   O58        1.0     0.638600     0.631200     0.037200    Uiso  0.013825 O
   O59        1.0     0.633000     0.352900     0.087000    Uiso  0.013825 O
   O60        1.0     0.656500     0.864300     0.088000    Uiso  0.013825 O
   T25        1.0     0.401560     0.845730     0.724100    Uiso  0.005728 Ca
   T26        1.0     0.973590     0.887480     0.877500    Uiso  0.005728 Si
   T27        1.0     0.397110     0.345710     0.720090    Uiso  0.005728 Cl
   O100       1.0     0.056560     0.564330     0.888020    Uiso  0.013825 O
   M44        1.0     0.691280     0.971820     0.876810    Uiso  0.007943 Ar
   M45        1.0     0.152030     0.450510     0.803290    Uiso  0.007943 Cr
   M46        1.0     0.181870     0.197580     0.852180    Uiso  0.007943 K
   M47        1.0     0.142030     0.188260     0.764090    Uiso  0.007943 Mn
   M48        1.0     0.112070     0.932470     0.723220    Uiso  0.007943 Cr
   T34        1.0     0.817220     0.017370     0.722390    Uiso  0.005728 Ti
   T35        1.0     0.339690     0.004330     0.797120    Uiso  0.005728 Cr
   T36        1.0     0.845310     0.504590     0.803610    Uiso  0.005728 V
   O102       1.0     0.584040     0.598440     0.876080    Uiso  0.013825 O
   O103       1.0     0.241640     0.061170     0.760780    Uiso  0.013825 O
   O104       1.0     0.239640     0.572850     0.766080    Uiso  0.013825 O
   O105       1.0     0.532730     0.075010     0.798010    Uiso  0.013825 O
   O106       1.0     0.276540     0.814870     0.799980    Uiso  0.013825 O
   O107       1.0     0.310040     0.065670     0.839980    Uiso  0.013825 O
   O108       1.0     0.299460     0.588130     0.837220    Uiso  0.013825 O
   O109       1.0     0.335800     0.383000     0.886200    Uiso  0.013825 O
   O112       1.0     0.997540     0.568450     0.723080    Uiso  0.013825 O
   O113       1.0     0.782640     0.578670     0.839580    Uiso  0.013825 O
   O114       1.0     0.026440     0.310250     0.766280    Uiso  0.013825 O
   O115       1.0     0.022060     0.084760     0.799120    Uiso  0.013825 O
   O116       1.0     0.035460     0.576450     0.802720    Uiso  0.013825 O
   O117       1.0     0.776940     0.549140     0.760080    Uiso  0.013825 O
   O118       1.0     0.761340     0.068770     0.762780    Uiso  0.013825 O
   O119       1.0     0.767030     0.347110     0.713010    Uiso  0.013825 O
   O120       1.0     0.743440     0.835670     0.711980    Uiso  0.013825 O
   M49        1.0     0.800000     0.400000     0.600000    Uiso  0.007943 Cr
   M50        1.0     0.300000     0.900000     0.600000    Uiso  0.007943 Cr
   M51        1.0     0.570620     0.429500     0.651700    Uiso  0.007943 Cr
   M52        1.0     0.522540     0.395800     0.564700    Uiso  0.007943 Mn
   M53        1.0     0.508760     0.128200     0.523200    Uiso  0.007943 Ar
   M54        1.0     0.047950     0.649500     0.596700    Uiso  0.007943 Cr
   M55        1.0     0.018080     0.902400     0.547800    Uiso  0.007943 K
   M56        1.0     0.057930     0.911700     0.635900    Uiso  0.007943 Mn
   M57        1.0     0.088000     0.167600     0.676800    Uiso  0.007943 Cr
   T37        1.0     0.801560     0.545700     0.524100    Uiso  0.005728 Ca
   T38        1.0     0.373580     0.587500     0.677500    Uiso  0.005728 Si
   T39        1.0     0.797120     0.045700     0.520100    Uiso  0.005728 Cl
   T40        1.0     0.382750     0.082600     0.677600    Uiso  0.005728 Ti
   T41        1.0     0.860380     0.095700     0.602900    Uiso  0.005728 Cr
   T42        1.0     0.354700     0.595400     0.596400    Uiso  0.005728 V
   O121       1.0     0.615800     0.985900     0.520500    Uiso  0.013825 O
   O122       1.0     0.615900     0.501500     0.523900    Uiso  0.013825 O
   O123       1.0     0.958300     0.038800     0.639200    Uiso  0.013825 O
   O124       1.0     0.960300     0.527100     0.633900    Uiso  0.013825 O
   O125       1.0     0.667300     0.025000     0.602000    Uiso  0.013825 O
   O126       1.0     0.923400     0.285100     0.600000    Uiso  0.013825 O
   O127       1.0     0.889900     0.034300     0.560000    Uiso  0.013825 O
   O128       1.0     0.900600     0.511900     0.562800    Uiso  0.013825 O
   O129       1.0     0.864200     0.717000     0.513800    Uiso  0.013825 O
   O130       1.0     0.850400     0.217700     0.508600    Uiso  0.013825 O
   O131       1.0     0.194400     0.035400     0.678700    Uiso  0.013825 O
   O132       1.0     0.202400     0.531500     0.676900    Uiso  0.013825 O
   O133       1.0     0.417300     0.521300     0.560400    Uiso  0.013825 O
   O134       1.0     0.173500     0.789700     0.633700    Uiso  0.013825 O
   O135       1.0     0.178000     0.015300     0.600900    Uiso  0.013825 O
   O136       1.0     0.164600     0.523600     0.597300    Uiso  0.013825 O
   O137       1.0     0.423000     0.550800     0.639900    Uiso  0.013825 O
   O138       1.0     0.438600     0.031200     0.637200    Uiso  0.013825 O
   O139       1.0     0.433000     0.752900     0.687000    Uiso  0.013825 O
   O140       1.0     0.456500     0.264300     0.688000    Uiso  0.013825 O
   M58        1.0     0.029380     0.370500     0.548300    Uiso  0.007943 Cr
   M59        1.0     0.077460     0.404200     0.635300    Uiso  0.007943 Mn
   M60        1.0     0.091240     0.671800     0.676800    Uiso  0.007943 Ar
   M61        1.0     0.552050     0.150500     0.603300    Uiso  0.007943 Cr
   M62        1.0     0.581920     0.897600     0.652200    Uiso  0.007943 K
   M63        1.0     0.542070     0.888300     0.564100    Uiso  0.007943 Mn
   M64        1.0     0.512000     0.632400     0.523200    Uiso  0.007943 Cr
   T43        1.0     0.798440     0.254300     0.675900    Uiso  0.005728 Ca
   T44        1.0     0.226420     0.212500     0.522500    Uiso  0.005728 Si
   T45        1.0     0.802880     0.754300     0.679900    Uiso  0.005728 Cl
   T46        1.0     0.217250     0.717400     0.522400    Uiso  0.005728 Ti
   T47        1.0     0.739620     0.704300     0.597100    Uiso  0.005728 Cr
   T48        1.0     0.245300     0.204600     0.603600    Uiso  0.005728 V
   O141       1.0     0.984200     0.814100     0.679500    Uiso  0.013825 O
   O142       1.0     0.984100     0.298500     0.676100    Uiso  0.013825 O
   O143       1.0     0.641700     0.761200     0.560800    Uiso  0.013825 O
   O144       1.0     0.639700     0.272900     0.566100    Uiso  0.013825 O
   O145       1.0     0.932700     0.775000     0.598000    Uiso  0.013825 O
   O146       1.0     0.676600     0.514900     0.600000    Uiso  0.013825 O
   O147       1.0     0.710100     0.765700     0.640000    Uiso  0.013825 O
   O148       1.0     0.699400     0.288100     0.637200    Uiso  0.013825 O
   O149       1.0     0.735800     0.083000     0.686200    Uiso  0.013825 O
   O150       1.0     0.749600     0.582300     0.691400    Uiso  0.013825 O
   O151       1.0     0.405600     0.764600     0.521300    Uiso  0.013825 O
   O152       1.0     0.397600     0.268500     0.523100    Uiso  0.013825 O
   O153       1.0     0.182700     0.278700     0.639600    Uiso  0.013825 O
   O154       1.0     0.426500     0.010300     0.566300    Uiso  0.013825 O
   O155       1.0     0.422000     0.784700     0.599100    Uiso  0.013825 O
   O156       1.0     0.435400     0.276400     0.602700    Uiso  0.013825 O
   O157       1.0     0.177000     0.249200     0.560100    Uiso  0.013825 O
   O158       1.0     0.161400     0.768800     0.562800    Uiso  0.013825 O
   O159       1.0     0.167000     0.047100     0.513000    Uiso  0.013825 O
   O160       1.0     0.143500     0.535700     0.512000    Uiso  0.013825 O
