# Supplementary material for: Glass bead games: enumeration of possible polytypes based on two stacking vectors and applications to the iron-ore sinter phases SFCA and SFCA-I
Source: Acta Crystallogr A Found Adv. 2026 Apr 23;82(Pt 3):145–62. doi: 10.1107/S2053273326003505 (PMC13131315; doi:10.1107/S2053273326003505)
Supplement: Supplementary file 1 [file a-82-00145-sup1.zip › SFCA_m=5_11122.cif]

#======================================================================
# CRYSTAL DATA
#----------------------------------------------------------------------
data_VESTA_phase_1

_chemical_name_common                  'generated_by_bilbao_crystallographic_s'
_cell_length_a                         10.407400
_cell_length_b                         10.561100
_cell_length_c                         38.261700
_cell_angle_alpha                      91.360001
_cell_angle_beta                       96.430000
_cell_angle_gamma                      109.669998
_cell_volume                           3926.677736
_space_group_name_H-M_alt              'P -1'
_space_group_IT_number                 2

loop_
_space_group_symop_operation_xyz
   'x, y, z'
   '-x, -y, -z'

loop_
   _atom_site_label
   _atom_site_occupancy
   _atom_site_fract_x
   _atom_site_fract_y
   _atom_site_fract_z
   _atom_site_adp_type
   _atom_site_U_iso_or_equiv
   _atom_site_type_symbol
   M1         1.0     0.800000     0.900000     0.100000    Uiso  0.007943 Cr
   T1         1.0     0.722540     0.716300     0.024100    Uiso  0.005728 Ca
   T2         1.0     0.303900     0.751280     0.177510    Uiso  0.005728 Si
   O1         1.0     0.904660     0.274280     0.020520    Uiso  0.013825 O
   O2         1.0     0.907920     0.760360     0.023940    Uiso  0.013825 O
   O3         1.0     0.680820     0.280760     0.139240    Uiso  0.013825 O
   O4         1.0     0.673520     0.789760     0.133940    Uiso  0.013825 O
   O5         1.0     0.934740     0.276020     0.101980    Uiso  0.013825 O
   O6         1.0     0.676520     0.014860     0.100040    Uiso  0.013825 O
   O10        1.0     0.658120     0.036560     0.008640    Uiso  0.013825 O
   O11        1.0     0.484380     0.304040     0.178660    Uiso  0.013825 O
   O12        1.0     0.474420     0.806860     0.176940    Uiso  0.013825 O
   O13        1.0     0.143020     0.758860     0.060440    Uiso  0.013825 O
   O14        1.0     0.460120     0.527060     0.133740    Uiso  0.013825 O
   O15        1.0     0.422980     0.285240     0.100860    Uiso  0.013825 O
   O16        1.0     0.432780     0.775140     0.097260    Uiso  0.013825 O
   O17        1.0     0.216820     0.769060     0.139940    Uiso  0.013825 O
   O18        1.0     0.198520     0.287360     0.137240    Uiso  0.013825 O
   O19        1.0     0.254040     0.590620     0.186980    Uiso  0.013825 O
   O20        1.0     0.231420     0.079660     0.188040    Uiso  0.013825 O
   M10        1.0     0.518980     0.903690     0.048270    Uiso  0.007943 Cr
   M11        1.0     0.557820     0.913460     0.135310    Uiso  0.007943 Mn
   M12        1.0     0.585500     0.666570     0.176830    Uiso  0.007943 Ar
   M13        1.0     0.051270     0.151120     0.103290    Uiso  0.007943 Cr
   M14        1.0     0.070340     0.428530     0.152170    Uiso  0.007943 K
   M15        1.0     0.022070     0.393810     0.064080    Uiso  0.007943 Mn
   M16        1.0     0.011100     0.629080     0.023250    Uiso  0.007943 Cr
   T10        1.0     0.305190     0.543850     0.022380    Uiso  0.005728 Ti
   T11        1.0     0.857380     0.594220     0.097150    Uiso  0.005728 Cr
   T12        1.0     0.358280     0.097230     0.103610    Uiso  0.005728 V
   O21        1.0     0.695340     0.525720     0.179480    Uiso  0.013825 O
   O22        1.0     0.692080     0.039640     0.176060    Uiso  0.013825 O
   O23        1.0     0.919180     0.519240     0.060760    Uiso  0.013825 O
   O24        1.0     0.926480     0.010240     0.066060    Uiso  0.013825 O
   O25        1.0     0.665260     0.523980     0.098020    Uiso  0.013825 O
   O26        1.0     0.923480     0.785140     0.099960    Uiso  0.013825 O
   O27        1.0     0.929980     0.554340     0.139960    Uiso  0.013825 O
   O28        1.0     0.937720     0.030460     0.137240    Uiso  0.013825 O
   O29        1.0     0.950400     0.260100     0.186200    Uiso  0.013825 O
   O30        1.0     0.941880     0.763440     0.191360    Uiso  0.013825 O
   O31        1.0     0.115620     0.495960     0.021340    Uiso  0.013825 O
   O32        1.0     0.125580     0.993140     0.023060    Uiso  0.013825 O
   O33        1.0     0.456980     0.041140     0.139560    Uiso  0.013825 O
   O34        1.0     0.139880     0.272940     0.066260    Uiso  0.013825 O
   O35        1.0     0.177020     0.514760     0.099140    Uiso  0.013825 O
   O36        1.0     0.167220     0.024860     0.102740    Uiso  0.013825 O
   O37        1.0     0.383180     0.030940     0.060060    Uiso  0.013825 O
   O38        1.0     0.401480     0.512640     0.062760    Uiso  0.013825 O
   O39        1.0     0.345960     0.209380     0.013020    Uiso  0.013825 O
   O40        1.0     0.368580     0.720340     0.011960    Uiso  0.013825 O
   M18        1.0     0.700000     0.600000     0.900000    Uiso  0.007943 Cr
   T13        1.0     0.122540     0.916300     0.824100    Uiso  0.005728 Ca
   T14        1.0     0.703900     0.951280     0.977510    Uiso  0.005728 Si
   T15        1.0     0.123000     0.414330     0.820090    Uiso  0.005728 Cl
   M26        1.0     0.918980     0.103690     0.848270    Uiso  0.007943 Cr
   M27        1.0     0.957820     0.113460     0.935310    Uiso  0.007943 Mn
   M28        1.0     0.985500     0.866570     0.976830    Uiso  0.007943 Ar
   M29        1.0     0.451270     0.351120     0.903290    Uiso  0.007943 Cr
   M30        1.0     0.470340     0.628530     0.952170    Uiso  0.007943 K
   M31        1.0     0.422070     0.593810     0.864080    Uiso  0.007943 Mn
   M32        1.0     0.411100     0.829080     0.823250    Uiso  0.007943 Cr
   T21        1.0     0.277000     0.785670     0.979910    Uiso  0.005728 Cl
   T22        1.0     0.705190     0.743850     0.822380    Uiso  0.005728 Ti
   T23        1.0     0.257380     0.794220     0.897150    Uiso  0.005728 Cr
   T24        1.0     0.758280     0.297230     0.903610    Uiso  0.005728 V
   O67        1.0     0.329980     0.754340     0.939960    Uiso  0.013825 O
   O68        1.0     0.337720     0.230460     0.937240    Uiso  0.013825 O
   O69        1.0     0.350400     0.460100     0.986200    Uiso  0.013825 O
   M33        1.0     0.600000     0.300000     0.700000    Uiso  0.007943 Cr
   M34        1.0     0.100000     0.800000     0.700000    Uiso  0.007943 Cr
   M35        1.0     0.881020     0.296310     0.751730    Uiso  0.007943 Cr
   M36        1.0     0.842180     0.286540     0.664690    Uiso  0.007943 Mn
   M37        1.0     0.814500     0.533430     0.623170    Uiso  0.007943 Ar
   M38        1.0     0.348730     0.048880     0.696710    Uiso  0.007943 Cr
   M39        1.0     0.329660     0.771470     0.647830    Uiso  0.007943 K
   M40        1.0     0.377930     0.806190     0.735920    Uiso  0.007943 Mn
   M41        1.0     0.388900     0.570920     0.776750    Uiso  0.007943 Cr
   T25        1.0     0.522540     0.116300     0.624100    Uiso  0.005728 Ca
   T26        1.0     0.103900     0.151280     0.777510    Uiso  0.005728 Si
   T27        1.0     0.523000     0.614330     0.620090    Uiso  0.005728 Cl
   T28        1.0     0.094810     0.656150     0.777620    Uiso  0.005728 Ti
   T29        1.0     0.542620     0.605780     0.702850    Uiso  0.005728 Cr
   T30        1.0     0.041720     0.102770     0.696390    Uiso  0.005728 V
   O100       1.0     0.031420     0.479660     0.788040    Uiso  0.013825 O
   M42        1.0     0.318980     0.303690     0.648270    Uiso  0.007943 Cr
   M43        1.0     0.357820     0.313460     0.735310    Uiso  0.007943 Mn
   M44        1.0     0.385500     0.066570     0.776830    Uiso  0.007943 Ar
   M45        1.0     0.851270     0.551120     0.703290    Uiso  0.007943 Cr
   M46        1.0     0.870340     0.828530     0.752170    Uiso  0.007943 K
   M47        1.0     0.822070     0.793810     0.664080    Uiso  0.007943 Mn
   M48        1.0     0.811100     0.029080     0.623250    Uiso  0.007943 Cr
   T31        1.0     0.677460     0.483700     0.775900    Uiso  0.005728 Ca
   T32        1.0     0.096100     0.448720     0.622490    Uiso  0.005728 Si
   T33        1.0     0.677000     0.985670     0.779910    Uiso  0.005728 Cl
   T34        1.0     0.105190     0.943850     0.622380    Uiso  0.005728 Ti
   T35        1.0     0.657380     0.994220     0.697150    Uiso  0.005728 Cr
   T36        1.0     0.158280     0.497230     0.703610    Uiso  0.005728 V
   O101       1.0     0.495340     0.925720     0.779480    Uiso  0.013825 O
   O102       1.0     0.492080     0.439640     0.776060    Uiso  0.013825 O
   O103       1.0     0.719180     0.919240     0.660760    Uiso  0.013825 O
   O104       1.0     0.726480     0.410240     0.666060    Uiso  0.013825 O
   O105       1.0     0.465260     0.923980     0.698020    Uiso  0.013825 O
   O106       1.0     0.723480     0.185140     0.699960    Uiso  0.013825 O
   O107       1.0     0.729980     0.954340     0.739960    Uiso  0.013825 O
   O108       1.0     0.737720     0.430460     0.737240    Uiso  0.013825 O
   O109       1.0     0.750400     0.660100     0.786200    Uiso  0.013825 O
   O110       1.0     0.741880     0.163440     0.791360    Uiso  0.013825 O
   O111       1.0     0.915620     0.895960     0.621340    Uiso  0.013825 O
   O112       1.0     0.925580     0.393140     0.623060    Uiso  0.013825 O
   O113       1.0     0.256980     0.441140     0.739560    Uiso  0.013825 O
   O114       1.0     0.939880     0.672940     0.666260    Uiso  0.013825 O
   O115       1.0     0.977020     0.914760     0.699140    Uiso  0.013825 O
   O116       1.0     0.967220     0.424860     0.702740    Uiso  0.013825 O
   O117       1.0     0.183180     0.430940     0.660060    Uiso  0.013825 O
   O118       1.0     0.201480     0.912640     0.662760    Uiso  0.013825 O
   O119       1.0     0.145960     0.609380     0.613020    Uiso  0.013825 O
   O120       1.0     0.168580     0.120340     0.611960    Uiso  0.013825 O
   M49        1.0     1.000000     0.000000     0.500000    Uiso  0.007943 Cr
   M50        1.0     0.500000     0.500000     0.500000    Uiso  0.007943 Cr
   M51        1.0     0.281020     0.996310     0.551730    Uiso  0.007943 Cr
   M52        1.0     0.242180     0.986540     0.464690    Uiso  0.007943 Mn
   M53        1.0     0.214500     0.233430     0.423170    Uiso  0.007943 Ar
   M54        1.0     0.748730     0.748880     0.496710    Uiso  0.007943 Cr
   M55        1.0     0.729660     0.471470     0.447830    Uiso  0.007943 K
   M56        1.0     0.777930     0.506190     0.535920    Uiso  0.007943 Mn
   M57        1.0     0.788900     0.270920     0.576750    Uiso  0.007943 Cr
   T37        1.0     0.922540     0.816300     0.424100    Uiso  0.005728 Ca
   T38        1.0     0.503900     0.851280     0.577510    Uiso  0.005728 Si
   T39        1.0     0.923000     0.314330     0.420090    Uiso  0.005728 Cl
   T40        1.0     0.494810     0.356150     0.577620    Uiso  0.005728 Ti
   T41        1.0     0.942620     0.305780     0.502850    Uiso  0.005728 Cr
   T42        1.0     0.441720     0.802770     0.496390    Uiso  0.005728 V
   O121       1.0     0.104660     0.374280     0.420520    Uiso  0.013825 O
   O122       1.0     0.107920     0.860360     0.423940    Uiso  0.013825 O
   O123       1.0     0.880820     0.380760     0.539240    Uiso  0.013825 O
   O124       1.0     0.873520     0.889760     0.533940    Uiso  0.013825 O
   O125       1.0     0.134740     0.376020     0.501980    Uiso  0.013825 O
   O126       1.0     0.876520     0.114860     0.500040    Uiso  0.013825 O
   O127       1.0     0.870020     0.345660     0.460040    Uiso  0.013825 O
   O128       1.0     0.862280     0.869540     0.462760    Uiso  0.013825 O
   O129       1.0     0.849600     0.639900     0.413800    Uiso  0.013825 O
   O130       1.0     0.858120     0.136560     0.408640    Uiso  0.013825 O
   O131       1.0     0.684380     0.404040     0.578660    Uiso  0.013825 O
   O132       1.0     0.674420     0.906860     0.576940    Uiso  0.013825 O
   O133       1.0     0.343020     0.858860     0.460440    Uiso  0.013825 O
   O134       1.0     0.660120     0.627060     0.533740    Uiso  0.013825 O
   O135       1.0     0.622980     0.385240     0.500860    Uiso  0.013825 O
   O136       1.0     0.632780     0.875140     0.497260    Uiso  0.013825 O
   O137       1.0     0.416820     0.869060     0.539940    Uiso  0.013825 O
   O138       1.0     0.398520     0.387360     0.537240    Uiso  0.013825 O
   O139       1.0     0.454040     0.690620     0.586980    Uiso  0.013825 O
   O140       1.0     0.431420     0.179660     0.588040    Uiso  0.013825 O
   O181       1.0     0.295340     0.325720     0.379480    Uiso  0.013825 O
   O182       1.0     0.292080     0.839640     0.376060    Uiso  0.013825 O
   O183       1.0     0.519180     0.319240     0.260760    Uiso  0.013825 O
   O184       1.0     0.526480     0.810240     0.266060    Uiso  0.013825 O
   O185       1.0     0.265260     0.323980     0.298020    Uiso  0.013825 O
   O186       1.0     0.523480     0.585140     0.299960    Uiso  0.013825 O
   O187       1.0     0.529980     0.354340     0.339960    Uiso  0.013825 O
   O188       1.0     0.537720     0.830460     0.337240    Uiso  0.013825 O
   O189       1.0     0.550400     0.060100     0.386200    Uiso  0.013825 O
   O190       1.0     0.541880     0.563440     0.391360    Uiso  0.013825 O
   O191       1.0     0.715620     0.295960     0.221340    Uiso  0.013825 O
   O192       1.0     0.725580     0.793140     0.223060    Uiso  0.013825 O
   O193       1.0     0.056980     0.841140     0.339560    Uiso  0.013825 O
   O194       1.0     0.739880     0.072940     0.266260    Uiso  0.013825 O
   O195       1.0     0.777020     0.314760     0.299140    Uiso  0.013825 O
   O196       1.0     0.767220     0.824860     0.302740    Uiso  0.013825 O
   O197       1.0     0.983180     0.830940     0.260060    Uiso  0.013825 O
   O198       1.0     0.001480     0.312640     0.262760    Uiso  0.013825 O
   O199       1.0     0.945960     0.009380     0.213020    Uiso  0.013825 O
