# Supplementary material for: Glass bead games: enumeration of possible polytypes based on two stacking vectors and applications to the iron-ore sinter phases SFCA and SFCA-I
Source: Acta Crystallogr A Found Adv. 2026 Apr 23;82(Pt 3):145–62. doi: 10.1107/S2053273326003505 (PMC13131315; doi:10.1107/S2053273326003505)
Supplement: Supplementary file 1 [file a-82-00145-sup1.zip › SFCA_m=5_12121.cif]

#======================================================================
# CRYSTAL DATA
#----------------------------------------------------------------------
data_VESTA_phase_1

_chemical_name_common                  'generated_by_bilbao_crystallographic_s'
_cell_length_a                         10.407400
_cell_length_b                         10.561100
_cell_length_c                         38.261700
_cell_angle_alpha                      91.360001
_cell_angle_beta                       96.430000
_cell_angle_gamma                      109.669998
_cell_volume                           3926.677736
_space_group_name_H-M_alt              'P -1'
_space_group_IT_number                 2

loop_
_space_group_symop_operation_xyz
   'x, y, z'
   '-x, -y, -z'

loop_
   _atom_site_label
   _atom_site_occupancy
   _atom_site_fract_x
   _atom_site_fract_y
   _atom_site_fract_z
   _atom_site_adp_type
   _atom_site_U_iso_or_equiv
   _atom_site_type_symbol
   M1         1.0     0.400000     0.200000     0.300000    Uiso  0.007943 Cr
   M2         1.0     0.900000     0.700000     0.300000    Uiso  0.007943 Cr
   M3         1.0     0.681020     0.196310     0.351730    Uiso  0.007943 Cr
   M4         1.0     0.642180     0.186540     0.264690    Uiso  0.007943 Mn
   M5         1.0     0.614500     0.433430     0.223170    Uiso  0.007943 Ar
   M6         1.0     0.148730     0.948880     0.296710    Uiso  0.007943 Cr
   T1         1.0     0.322540     0.016300     0.224100    Uiso  0.005728 Ca
   T2         1.0     0.903900     0.051280     0.377510    Uiso  0.005728 Si
   T3         1.0     0.323000     0.514330     0.220090    Uiso  0.005728 Cl
   T4         1.0     0.894810     0.556150     0.377620    Uiso  0.005728 Ti
   O1         1.0     0.504660     0.574280     0.220520    Uiso  0.013825 O
   O10        1.0     0.258120     0.336560     0.208640    Uiso  0.013825 O
   O11        1.0     0.084380     0.604040     0.378660    Uiso  0.013825 O
   O12        1.0     0.074420     0.106860     0.376940    Uiso  0.013825 O
   O13        1.0     0.743020     0.058860     0.260440    Uiso  0.013825 O
   O14        1.0     0.060120     0.827060     0.333740    Uiso  0.013825 O
   O15        1.0     0.022980     0.585240     0.300860    Uiso  0.013825 O
   M10        1.0     0.118980     0.203690     0.248270    Uiso  0.007943 Cr
   M11        1.0     0.157820     0.213460     0.335310    Uiso  0.007943 Mn
   M12        1.0     0.185500     0.966570     0.376830    Uiso  0.007943 Ar
   M13        1.0     0.651270     0.451120     0.303290    Uiso  0.007943 Cr
   M14        1.0     0.670340     0.728530     0.352170    Uiso  0.007943 K
   M15        1.0     0.622070     0.693810     0.264080    Uiso  0.007943 Mn
   M16        1.0     0.611100     0.929080     0.223250    Uiso  0.007943 Cr
   T10        1.0     0.905190     0.843850     0.222380    Uiso  0.005728 Ti
   T11        1.0     0.457380     0.894220     0.297150    Uiso  0.005728 Cr
   T12        1.0     0.958280     0.397230     0.303610    Uiso  0.005728 V
   M17        1.0     0.800000     0.900000     0.100000    Uiso  0.007943 Cr
   M18        1.0     0.300000     0.400000     0.100000    Uiso  0.007943 Cr
   M19        1.0     0.081020     0.896310     0.151730    Uiso  0.007943 Cr
   M20        1.0     0.042180     0.886540     0.064690    Uiso  0.007943 Mn
   M21        1.0     0.014500     0.133430     0.023170    Uiso  0.007943 Ar
   M22        1.0     0.548730     0.648880     0.096710    Uiso  0.007943 Cr
   M23        1.0     0.529660     0.371470     0.047830    Uiso  0.007943 K
   M24        1.0     0.577930     0.406190     0.135920    Uiso  0.007943 Mn
   M25        1.0     0.588900     0.170920     0.176750    Uiso  0.007943 Cr
   T13        1.0     0.722540     0.716300     0.024100    Uiso  0.005728 Ca
   T14        1.0     0.303900     0.751280     0.177510    Uiso  0.005728 Si
   T15        1.0     0.723000     0.214330     0.020090    Uiso  0.005728 Cl
   T16        1.0     0.294810     0.256150     0.177620    Uiso  0.005728 Ti
   T17        1.0     0.742620     0.205780     0.102850    Uiso  0.005728 Cr
   T18        1.0     0.241720     0.702770     0.096390    Uiso  0.005728 V
   M26        1.0     0.518980     0.903690     0.048270    Uiso  0.007943 Cr
   M27        1.0     0.557820     0.913460     0.135310    Uiso  0.007943 Mn
   M28        1.0     0.585500     0.666570     0.176830    Uiso  0.007943 Ar
   M29        1.0     0.051270     0.151120     0.103290    Uiso  0.007943 Cr
   M30        1.0     0.070340     0.428530     0.152170    Uiso  0.007943 K
   M31        1.0     0.022070     0.393810     0.064080    Uiso  0.007943 Mn
   M32        1.0     0.011100     0.629080     0.023250    Uiso  0.007943 Cr
   T19        1.0     0.877460     0.083700     0.175900    Uiso  0.005728 Ca
   T20        1.0     0.296100     0.048720     0.022490    Uiso  0.005728 Si
   T21        1.0     0.877000     0.585670     0.179910    Uiso  0.005728 Cl
   T22        1.0     0.305190     0.543850     0.022380    Uiso  0.005728 Ti
   T23        1.0     0.857380     0.594220     0.097150    Uiso  0.005728 Cr
   T24        1.0     0.358280     0.097230     0.103610    Uiso  0.005728 V
   O61        1.0     0.695340     0.525720     0.179480    Uiso  0.013825 O
   O62        1.0     0.692080     0.039640     0.176060    Uiso  0.013825 O
   O63        1.0     0.919180     0.519240     0.060760    Uiso  0.013825 O
   O64        1.0     0.926480     0.010240     0.066060    Uiso  0.013825 O
   O65        1.0     0.665260     0.523980     0.098020    Uiso  0.013825 O
   O66        1.0     0.923480     0.785140     0.099960    Uiso  0.013825 O
   O67        1.0     0.929980     0.554340     0.139960    Uiso  0.013825 O
   O68        1.0     0.937720     0.030460     0.137240    Uiso  0.013825 O
   O69        1.0     0.950400     0.260100     0.186200    Uiso  0.013825 O
   O70        1.0     0.941880     0.763440     0.191360    Uiso  0.013825 O
   O71        1.0     0.115620     0.495960     0.021340    Uiso  0.013825 O
   O72        1.0     0.125580     0.993140     0.023060    Uiso  0.013825 O
   O73        1.0     0.456980     0.041140     0.139560    Uiso  0.013825 O
   O74        1.0     0.139880     0.272940     0.066260    Uiso  0.013825 O
   O75        1.0     0.177020     0.514760     0.099140    Uiso  0.013825 O
   O76        1.0     0.167220     0.024860     0.102740    Uiso  0.013825 O
   O77        1.0     0.383180     0.030940     0.060060    Uiso  0.013825 O
   O78        1.0     0.401480     0.512640     0.062760    Uiso  0.013825 O
   O79        1.0     0.345960     0.209380     0.013020    Uiso  0.013825 O
   O100       1.0     0.631420     0.279660     0.988040    Uiso  0.013825 O
   O101       1.0     0.095340     0.725720     0.979480    Uiso  0.013825 O
   O102       1.0     0.092080     0.239640     0.976060    Uiso  0.013825 O
   O103       1.0     0.319180     0.719240     0.860760    Uiso  0.013825 O
   O104       1.0     0.326480     0.210240     0.866060    Uiso  0.013825 O
   O105       1.0     0.065260     0.723980     0.898020    Uiso  0.013825 O
   O106       1.0     0.323480     0.985140     0.899960    Uiso  0.013825 O
   O107       1.0     0.329980     0.754340     0.939960    Uiso  0.013825 O
   O108       1.0     0.337720     0.230460     0.937240    Uiso  0.013825 O
   O109       1.0     0.350400     0.460100     0.986200    Uiso  0.013825 O
   O110       1.0     0.341880     0.963440     0.991360    Uiso  0.013825 O
   O111       1.0     0.515620     0.695960     0.821340    Uiso  0.013825 O
   O112       1.0     0.525580     0.193140     0.823060    Uiso  0.013825 O
   O113       1.0     0.856980     0.241140     0.939560    Uiso  0.013825 O
   O114       1.0     0.539880     0.472940     0.866260    Uiso  0.013825 O
   O115       1.0     0.577020     0.714760     0.899140    Uiso  0.013825 O
   O116       1.0     0.567220     0.224860     0.902740    Uiso  0.013825 O
   O117       1.0     0.783180     0.230940     0.860060    Uiso  0.013825 O
   O118       1.0     0.801480     0.712640     0.862760    Uiso  0.013825 O
   O119       1.0     0.745960     0.409380     0.813020    Uiso  0.013825 O
   O120       1.0     0.768580     0.920340     0.811960    Uiso  0.013825 O
   T37        1.0     0.522540     0.616300     0.624100    Uiso  0.005728 Ca
   T38        1.0     0.103900     0.651280     0.777510    Uiso  0.005728 Si
   T39        1.0     0.523000     0.114330     0.620090    Uiso  0.005728 Cl
   O121       1.0     0.704660     0.174280     0.620520    Uiso  0.013825 O
   O122       1.0     0.707920     0.660360     0.623940    Uiso  0.013825 O
   O123       1.0     0.480820     0.180760     0.739240    Uiso  0.013825 O
   O124       1.0     0.473520     0.689760     0.733940    Uiso  0.013825 O
   O125       1.0     0.734740     0.176020     0.701980    Uiso  0.013825 O
   O126       1.0     0.476520     0.914860     0.700040    Uiso  0.013825 O
   O127       1.0     0.470020     0.145660     0.660040    Uiso  0.013825 O
   O128       1.0     0.462280     0.669540     0.662760    Uiso  0.013825 O
   O129       1.0     0.449600     0.439900     0.613800    Uiso  0.013825 O
   O130       1.0     0.458120     0.936560     0.608640    Uiso  0.013825 O
   O131       1.0     0.284380     0.204040     0.778660    Uiso  0.013825 O
   O132       1.0     0.274420     0.706860     0.776940    Uiso  0.013825 O
   O133       1.0     0.943020     0.658860     0.660440    Uiso  0.013825 O
   O134       1.0     0.260120     0.427060     0.733740    Uiso  0.013825 O
   O135       1.0     0.222980     0.185240     0.700860    Uiso  0.013825 O
   O136       1.0     0.232780     0.675140     0.697260    Uiso  0.013825 O
   O137       1.0     0.016820     0.669060     0.739940    Uiso  0.013825 O
   O138       1.0     0.998520     0.187360     0.737240    Uiso  0.013825 O
   O139       1.0     0.054040     0.490620     0.786980    Uiso  0.013825 O
   O140       1.0     0.031420     0.979660     0.788040    Uiso  0.013825 O
   M62        1.0     0.870340     0.328530     0.752170    Uiso  0.007943 K
   M63        1.0     0.822070     0.293810     0.664080    Uiso  0.007943 Mn
   M64        1.0     0.811100     0.529080     0.623250    Uiso  0.007943 Cr
   T47        1.0     0.657380     0.494220     0.697150    Uiso  0.005728 Cr
   T48        1.0     0.158280     0.997230     0.703610    Uiso  0.005728 V
   O142       1.0     0.492080     0.939640     0.776060    Uiso  0.013825 O
   O143       1.0     0.719180     0.419240     0.660760    Uiso  0.013825 O
   O144       1.0     0.726480     0.910240     0.666060    Uiso  0.013825 O
   O145       1.0     0.465260     0.423980     0.698020    Uiso  0.013825 O
   O146       1.0     0.723480     0.685140     0.699960    Uiso  0.013825 O
   O147       1.0     0.729980     0.454340     0.739960    Uiso  0.013825 O
   O148       1.0     0.737720     0.930460     0.737240    Uiso  0.013825 O
   O149       1.0     0.750400     0.160100     0.786200    Uiso  0.013825 O
   O156       1.0     0.967220     0.924860     0.702740    Uiso  0.013825 O
   O157       1.0     0.183180     0.930940     0.660060    Uiso  0.013825 O
   O158       1.0     0.201480     0.412640     0.662760    Uiso  0.013825 O
   O159       1.0     0.145960     0.109380     0.613020    Uiso  0.013825 O
   O160       1.0     0.168580     0.620340     0.611960    Uiso  0.013825 O
   M65        1.0     0.000000     0.000000     0.500000    Uiso  0.007943 Cr
   M66        1.0     0.500000     0.500000     0.500000    Uiso  0.007943 Cr
   M67        1.0     0.281020     0.996310     0.551730    Uiso  0.007943 Cr
   M68        1.0     0.242180     0.986540     0.464690    Uiso  0.007943 Mn
   M69        1.0     0.214500     0.233430     0.423170    Uiso  0.007943 Ar
   M70        1.0     0.748730     0.748880     0.496710    Uiso  0.007943 Cr
   M71        1.0     0.729660     0.471470     0.447830    Uiso  0.007943 K
   M72        1.0     0.777930     0.506190     0.535920    Uiso  0.007943 Mn
   M73        1.0     0.788900     0.270920     0.576750    Uiso  0.007943 Cr
   T49        1.0     0.922540     0.816300     0.424100    Uiso  0.005728 Ca
   T50        1.0     0.503900     0.851280     0.577510    Uiso  0.005728 Si
   T51        1.0     0.923000     0.314330     0.420090    Uiso  0.005728 Cl
   T52        1.0     0.494810     0.356150     0.577620    Uiso  0.005728 Ti
   T53        1.0     0.942620     0.305780     0.502850    Uiso  0.005728 Cr
   T54        1.0     0.441720     0.802770     0.496390    Uiso  0.005728 V
   O161       1.0     0.104660     0.374280     0.420520    Uiso  0.013825 O
   O162       1.0     0.107920     0.860360     0.423940    Uiso  0.013825 O
   O163       1.0     0.880820     0.380760     0.539240    Uiso  0.013825 O
   O164       1.0     0.873520     0.889760     0.533940    Uiso  0.013825 O
   O165       1.0     0.134740     0.376020     0.501980    Uiso  0.013825 O
   O166       1.0     0.876520     0.114860     0.500040    Uiso  0.013825 O
   O167       1.0     0.870020     0.345660     0.460040    Uiso  0.013825 O
   O168       1.0     0.862280     0.869540     0.462760    Uiso  0.013825 O
   O169       1.0     0.849600     0.639900     0.413800    Uiso  0.013825 O
   O170       1.0     0.858120     0.136560     0.408640    Uiso  0.013825 O
   O171       1.0     0.684380     0.404040     0.578660    Uiso  0.013825 O
   O172       1.0     0.674420     0.906860     0.576940    Uiso  0.013825 O
   O173       1.0     0.343020     0.858860     0.460440    Uiso  0.013825 O
   O174       1.0     0.660120     0.627060     0.533740    Uiso  0.013825 O
   O175       1.0     0.622980     0.385240     0.500860    Uiso  0.013825 O
   O176       1.0     0.632780     0.875140     0.497260    Uiso  0.013825 O
   O177       1.0     0.416820     0.869060     0.539940    Uiso  0.013825 O
   O178       1.0     0.398520     0.387360     0.537240    Uiso  0.013825 O
   O179       1.0     0.454040     0.690620     0.586980    Uiso  0.013825 O
   O180       1.0     0.431420     0.179660     0.588040    Uiso  0.013825 O
