# Supplementary material for: Glass bead games: enumeration of possible polytypes based on two stacking vectors and applications to the iron-ore sinter phases SFCA and SFCA-I
Source: Acta Crystallogr A Found Adv. 2026 Apr 23;82(Pt 3):145–62. doi: 10.1107/S2053273326003505 (PMC13131315; doi:10.1107/S2053273326003505)
Supplement: Supplementary file 1 [file a-82-00145-sup1.zip › SFCA_m=6_111112.cif]

#======================================================================
# CRYSTAL DATA
#----------------------------------------------------------------------
data_VESTA_phase_1

_chemical_name_common                  'generated_by_bilbao_crystallographic_s'
_cell_length_a                         10.407400
_cell_length_b                         10.561100
_cell_length_c                         45.526798
_cell_angle_alpha                      89.970001
_cell_angle_beta                       89.959999
_cell_angle_gamma                      70.330002
_cell_volume                           4712.013047
_space_group_name_H-M_alt              'P -1'
_space_group_IT_number                 2

loop_
_space_group_symop_operation_xyz
   'x, y, z'
   '-x, -y, -z'

loop_
   _atom_site_label
   _atom_site_occupancy
   _atom_site_fract_x
   _atom_site_fract_y
   _atom_site_fract_z
   _atom_site_adp_type
   _atom_site_U_iso_or_equiv
   _atom_site_type_symbol
   M1         1.0     0.749990     0.625010     0.750000    Uiso  0.007943 Cr
   M2         1.0     0.249990     0.125010     0.750000    Uiso  0.007943 Cr
   M3         1.0     0.494840     0.608380     0.706890    Uiso  0.007943 Cr
   M4         1.0     0.490170     0.620360     0.779420    Uiso  0.007943 Mn
   M5         1.0     0.497090     0.877640     0.814020    Uiso  0.007943 Ar
   M6         1.0     0.999620     0.374700     0.752740    Uiso  0.007943 Cr
   T1         1.0     0.789520     0.460270     0.813250    Uiso  0.005728 Ca
   T2         1.0     0.284840     0.456910     0.685410    Uiso  0.005728 Si
   T3         1.0     0.787040     0.959310     0.816590    Uiso  0.005728 Cl
   T4         1.0     0.294000     0.961740     0.685320    Uiso  0.005728 Ti
   O1         1.0     0.605600     0.019150     0.816230    Uiso  0.013825 O
   O10        1.0     0.846200     0.784400     0.826130    Uiso  0.013825 O
   O11        1.0     0.104940     0.009380     0.684450    Uiso  0.013825 O
   O12        1.0     0.114050     0.512620     0.685880    Uiso  0.013825 O
   O13        1.0     0.387210     0.493740     0.782960    Uiso  0.013825 O
   O14        1.0     0.106750     0.243620     0.721880    Uiso  0.013825 O
   O15        1.0     0.127450     0.010020     0.749280    Uiso  0.013825 O
   M10        1.0     0.005150     0.641630     0.793110    Uiso  0.007943 Cr
   M11        1.0     0.009840     0.629630     0.720570    Uiso  0.007943 Mn
   M12        1.0     0.002910     0.372360     0.685980    Uiso  0.007943 Ar
   M13        1.0     0.500360     0.875300     0.747260    Uiso  0.007943 Cr
   M14        1.0     0.505750     0.140480     0.706520    Uiso  0.007943 K
   M15        1.0     0.509970     0.127790     0.779930    Uiso  0.007943 Mn
   M16        1.0     0.500510     0.373280     0.813960    Uiso  0.007943 Cr
   T10        1.0     0.206000     0.288260     0.814680    Uiso  0.005728 Ti
   T11        1.0     0.691200     0.319930     0.752370    Uiso  0.005728 Cr
   T12        1.0     0.193520     0.821330     0.746990    Uiso  0.005728 V
   M17        1.0     0.250010     0.874990     0.916660    Uiso  0.007943 Cr
   M18        1.0     0.750010     0.374990     0.916660    Uiso  0.007943 Cr
   M19        1.0     0.994860     0.858370     0.873550    Uiso  0.007943 Cr
   M20        1.0     0.990170     0.870360     0.946090    Uiso  0.007943 Mn
   M21        1.0     0.997110     0.127620     0.980680    Uiso  0.007943 Ar
   M22        1.0     0.499640     0.624690     0.919400    Uiso  0.007943 Cr
   M23        1.0     0.494260     0.359510     0.960140    Uiso  0.007943 K
   M24        1.0     0.490040     0.372200     0.886730    Uiso  0.007943 Mn
   M25        1.0     0.499490     0.126720     0.852700    Uiso  0.007943 Cr
   T13        1.0     0.289520     0.710270     0.979910    Uiso  0.005728 Ca
   T14        1.0     0.784860     0.706900     0.852070    Uiso  0.005728 Si
   T15        1.0     0.287060     0.209300     0.983250    Uiso  0.005728 Cl
   T16        1.0     0.794000     0.211740     0.851980    Uiso  0.005728 Ti
   T17        1.0     0.308810     0.180060     0.914290    Uiso  0.005728 Cr
   T18        1.0     0.806480     0.678670     0.919670    Uiso  0.005728 V
   M26        1.0     0.505160     0.891620     0.959770    Uiso  0.007943 Cr
   M27        1.0     0.509830     0.879630     0.887240    Uiso  0.007943 Mn
   M28        1.0     0.502910     0.622360     0.852640    Uiso  0.007943 Ar
   M29        1.0     0.000380     0.125290     0.913920    Uiso  0.007943 Cr
   M30        1.0     0.005740     0.390490     0.873190    Uiso  0.007943 K
   M31        1.0     0.009960     0.377790     0.946600    Uiso  0.007943 Mn
   M32        1.0     0.000530     0.623260     0.980620    Uiso  0.007943 Cr
   T19        1.0     0.210500     0.039720     0.853410    Uiso  0.005728 Ca
   T20        1.0     0.715160     0.043090     0.981250    Uiso  0.005728 Si
   T21        1.0     0.212960     0.540690     0.850070    Uiso  0.005728 Cl
   T22        1.0     0.706020     0.538240     0.981340    Uiso  0.005728 Ti
   T23        1.0     0.191190     0.569930     0.919040    Uiso  0.005728 Cr
   T24        1.0     0.693540     0.071320     0.913650    Uiso  0.005728 V
   O61        1.0     0.394400     0.480850     0.850430    Uiso  0.013825 O
   O62        1.0     0.395950     0.995620     0.853280    Uiso  0.013825 O
   O63        1.0     0.111210     0.504040     0.949360    Uiso  0.013825 O
   O64        1.0     0.106550     0.993720     0.944950    Uiso  0.013825 O
   O65        1.0     0.383760     0.499470     0.918310    Uiso  0.013825 O
   O66        1.0     0.126500     0.760150     0.916700    Uiso  0.013825 O
   O67        1.0     0.140010     0.519340     0.883360    Uiso  0.013825 O
   O68        1.0     0.130900     0.996150     0.885630    Uiso  0.013825 O
   O69        1.0     0.142700     0.213550     0.844830    Uiso  0.013825 O
   O70        1.0     0.153800     0.715600     0.840530    Uiso  0.013825 O
   O71        1.0     0.895060     0.490620     0.982210    Uiso  0.013825 O
   O72        1.0     0.885950     0.987370     0.980780    Uiso  0.013825 O
   O73        1.0     0.612800     0.006250     0.883700    Uiso  0.013825 O
   O74        1.0     0.893250     0.256370     0.944780    Uiso  0.013825 O
   O75        1.0     0.872550     0.489970     0.917380    Uiso  0.013825 O
   O76        1.0     0.884150     0.999170     0.914380    Uiso  0.013825 O
   O77        1.0     0.646850     0.015920     0.949950    Uiso  0.013825 O
   O78        1.0     0.629900     0.496950     0.947700    Uiso  0.013825 O
   O79        1.0     0.660550     0.206120     0.989150    Uiso  0.013825 O
   O100       1.0     0.362610     0.282640     0.009960    Uiso  0.013825 O
   O101       1.0     0.894400     0.730850     0.017100    Uiso  0.013825 O
   O102       1.0     0.895950     0.245620     0.019950    Uiso  0.013825 O
   O103       1.0     0.611200     0.754050     0.116030    Uiso  0.013825 O
   O104       1.0     0.606560     0.243720     0.111610    Uiso  0.013825 O
   O105       1.0     0.883750     0.749480     0.084980    Uiso  0.013825 O
   O106       1.0     0.626510     0.010140     0.083360    Uiso  0.013825 O
   O107       1.0     0.640000     0.769350     0.050030    Uiso  0.013825 O
   O108       1.0     0.630900     0.246150     0.052300    Uiso  0.013825 O
   O109       1.0     0.642700     0.463550     0.011500    Uiso  0.013825 O
   O110       1.0     0.653800     0.965600     0.007200    Uiso  0.013825 O
   O111       1.0     0.395050     0.740630     0.148880    Uiso  0.013825 O
   O112       1.0     0.385950     0.237370     0.147450    Uiso  0.013825 O
   O113       1.0     0.112810     0.256240     0.050360    Uiso  0.013825 O
   O114       1.0     0.393250     0.506370     0.111450    Uiso  0.013825 O
   O115       1.0     0.372550     0.739970     0.084050    Uiso  0.013825 O
   O116       1.0     0.384150     0.249170     0.081050    Uiso  0.013825 O
   O117       1.0     0.146860     0.265920     0.116610    Uiso  0.013825 O
   O118       1.0     0.129910     0.746940     0.114360    Uiso  0.013825 O
   O119       1.0     0.160560     0.456120     0.155810    Uiso  0.013825 O
   O120       1.0     0.137400     0.967350     0.156700    Uiso  0.013825 O
   T37        1.0     0.289520     0.210270     0.313250    Uiso  0.005728 Ca
   T38        1.0     0.784840     0.206910     0.185410    Uiso  0.005728 Si
   T39        1.0     0.287040     0.709310     0.316590    Uiso  0.005728 Cl
   O121       1.0     0.105600     0.769150     0.316230    Uiso  0.013825 O
   O122       1.0     0.104050     0.254380     0.313380    Uiso  0.013825 O
   O123       1.0     0.388800     0.745950     0.217300    Uiso  0.013825 O
   O124       1.0     0.393450     0.256280     0.221720    Uiso  0.013825 O
   O125       1.0     0.116250     0.750520     0.248350    Uiso  0.013825 O
   O126       1.0     0.373500     0.489850     0.249970    Uiso  0.013825 O
   O127       1.0     0.360000     0.730650     0.283300    Uiso  0.013825 O
   O128       1.0     0.369100     0.253850     0.281030    Uiso  0.013825 O
   O129       1.0     0.357300     0.036450     0.321830    Uiso  0.013825 O
   O130       1.0     0.346200     0.534400     0.326130    Uiso  0.013825 O
   O131       1.0     0.604950     0.759370     0.184450    Uiso  0.013825 O
   O132       1.0     0.614050     0.262630     0.185880    Uiso  0.013825 O
   O133       1.0     0.887200     0.243750     0.282970    Uiso  0.013825 O
   O134       1.0     0.606750     0.993630     0.221880    Uiso  0.013825 O
   O135       1.0     0.627450     0.760030     0.249280    Uiso  0.013825 O
   O136       1.0     0.615850     0.250830     0.252280    Uiso  0.013825 O
   O137       1.0     0.853150     0.234080     0.216720    Uiso  0.013825 O
   O138       1.0     0.870100     0.753050     0.218970    Uiso  0.013825 O
   O139       1.0     0.839450     0.043880     0.177520    Uiso  0.013825 O
   O140       1.0     0.862600     0.532650     0.176630    Uiso  0.013825 O
   M62        1.0     0.005740     0.890490     0.206530    Uiso  0.007943 K
   M63        1.0     0.009960     0.877800     0.279940    Uiso  0.007943 Mn
   M64        1.0     0.000510     0.123280     0.313960    Uiso  0.007943 Cr
   T47        1.0     0.191190     0.069940     0.252380    Uiso  0.005728 Cr
   T48        1.0     0.693520     0.571330     0.246990    Uiso  0.005728 V
   O142       1.0     0.395950     0.495630     0.186620    Uiso  0.013825 O
   O143       1.0     0.111200     0.004050     0.282700    Uiso  0.013825 O
   O144       1.0     0.106550     0.493730     0.278280    Uiso  0.013825 O
   O145       1.0     0.383750     0.999470     0.251650    Uiso  0.013825 O
   O146       1.0     0.126500     0.260150     0.250030    Uiso  0.013825 O
   O147       1.0     0.140000     0.019350     0.216700    Uiso  0.013825 O
   O148       1.0     0.130900     0.496150     0.218970    Uiso  0.013825 O
   O149       1.0     0.142700     0.713550     0.178170    Uiso  0.013825 O
   O156       1.0     0.884150     0.499180     0.247720    Uiso  0.013825 O
   O157       1.0     0.646850     0.515930     0.283280    Uiso  0.013825 O
   O158       1.0     0.629900     0.996950     0.281030    Uiso  0.013825 O
   O159       1.0     0.660550     0.706130     0.322480    Uiso  0.013825 O
   O160       1.0     0.637400     0.217350     0.323370    Uiso  0.013825 O
   M65        1.0     0.750010     0.624980     0.416660    Uiso  0.007943 Cr
   M66        1.0     0.250010     0.124980     0.416660    Uiso  0.007943 Cr
   M67        1.0     0.494860     0.608350     0.373550    Uiso  0.007943 Cr
   M68        1.0     0.490170     0.620350     0.446090    Uiso  0.007943 Mn
   M69        1.0     0.497110     0.877610     0.480680    Uiso  0.007943 Ar
   M70        1.0     0.999640     0.374680     0.419400    Uiso  0.007943 Cr
   M71        1.0     0.994260     0.109490     0.460140    Uiso  0.007943 K
   M72        1.0     0.990040     0.122190     0.386730    Uiso  0.007943 Mn
   M73        1.0     0.999490     0.876710     0.352700    Uiso  0.007943 Cr
   T49        1.0     0.789520     0.460260     0.479910    Uiso  0.005728 Ca
   T50        1.0     0.284860     0.456880     0.352070    Uiso  0.005728 Si
   T51        1.0     0.787060     0.959280     0.483250    Uiso  0.005728 Cl
   T52        1.0     0.294000     0.961730     0.351980    Uiso  0.005728 Ti
   T53        1.0     0.808810     0.930050     0.414290    Uiso  0.005728 Cr
   T54        1.0     0.306480     0.428660     0.419670    Uiso  0.005728 V
   O161       1.0     0.605600     0.019130     0.482900    Uiso  0.013825 O
   O162       1.0     0.604050     0.504360     0.480050    Uiso  0.013825 O
   O163       1.0     0.888810     0.995930     0.383960    Uiso  0.013825 O
   O164       1.0     0.893450     0.506260     0.388380    Uiso  0.013825 O
   O165       1.0     0.616260     0.000500     0.415010    Uiso  0.013825 O
   O166       1.0     0.873500     0.739840     0.416630    Uiso  0.013825 O
   O167       1.0     0.860010     0.980630     0.449960    Uiso  0.013825 O
   O168       1.0     0.869100     0.503830     0.447700    Uiso  0.013825 O
   O169       1.0     0.857300     0.286430     0.488500    Uiso  0.013825 O
   O170       1.0     0.846200     0.784380     0.492800    Uiso  0.013825 O
   O171       1.0     0.104960     0.009350     0.351110    Uiso  0.013825 O
   O172       1.0     0.114050     0.512610     0.352550    Uiso  0.013825 O
   O173       1.0     0.387200     0.493740     0.449630    Uiso  0.013825 O
   O174       1.0     0.106750     0.243610     0.388550    Uiso  0.013825 O
   O175       1.0     0.127450     0.010010     0.415950    Uiso  0.013825 O
   O176       1.0     0.115850     0.500810     0.418950    Uiso  0.013825 O
   O177       1.0     0.353150     0.484060     0.383380    Uiso  0.013825 O
   O178       1.0     0.370100     0.003040     0.385630    Uiso  0.013825 O
   O179       1.0     0.339450     0.293860     0.344180    Uiso  0.013825 O
   O180       1.0     0.362600     0.782630     0.343300    Uiso  0.013825 O
   M74        1.0     0.005160     0.641600     0.459770    Uiso  0.007943 Cr
   M75        1.0     0.009830     0.629620     0.387240    Uiso  0.007943 Mn
   M76        1.0     0.002910     0.372350     0.352640    Uiso  0.007943 Ar
   M77        1.0     0.500380     0.875280     0.413920    Uiso  0.007943 Cr
   M78        1.0     0.505740     0.140480     0.373190    Uiso  0.007943 K
   M79        1.0     0.509960     0.127780     0.446600    Uiso  0.007943 Mn
   M80        1.0     0.500530     0.373250     0.480620    Uiso  0.007943 Cr
   T55        1.0     0.710500     0.789700     0.353410    Uiso  0.005728 Ca
   T56        1.0     0.215160     0.793070     0.481250    Uiso  0.005728 Si
   T57        1.0     0.712960     0.290670     0.350070    Uiso  0.005728 Cl
   T58        1.0     0.206020     0.288230     0.481340    Uiso  0.005728 Ti
   T59        1.0     0.691190     0.319920     0.419040    Uiso  0.005728 Cr
   T60        1.0     0.193540     0.821300     0.413650    Uiso  0.005728 V
   O181       1.0     0.894400     0.230840     0.350430    Uiso  0.013825 O
   O182       1.0     0.895950     0.745610     0.353280    Uiso  0.013825 O
   O183       1.0     0.611210     0.254030     0.449360    Uiso  0.013825 O
   O184       1.0     0.606550     0.743710     0.444950    Uiso  0.013825 O
   O185       1.0     0.883760     0.249450     0.418310    Uiso  0.013825 O
   O186       1.0     0.626500     0.510130     0.416700    Uiso  0.013825 O
   O187       1.0     0.640010     0.269330     0.383360    Uiso  0.013825 O
   O188       1.0     0.630900     0.746140     0.385630    Uiso  0.013825 O
   O189       1.0     0.642700     0.963540     0.344830    Uiso  0.013825 O
   O190       1.0     0.653800     0.465580     0.340530    Uiso  0.013825 O
   O191       1.0     0.395060     0.240600     0.482210    Uiso  0.013825 O
   O192       1.0     0.385950     0.737360     0.480780    Uiso  0.013825 O
   O193       1.0     0.112800     0.756230     0.383700    Uiso  0.013825 O
   O194       1.0     0.393250     0.006360     0.444780    Uiso  0.013825 O
   O195       1.0     0.372550     0.239960     0.417380    Uiso  0.013825 O
   O196       1.0     0.384150     0.749160     0.414380    Uiso  0.013825 O
   O197       1.0     0.146850     0.765910     0.449950    Uiso  0.013825 O
   O198       1.0     0.129900     0.246930     0.447700    Uiso  0.013825 O
   O199       1.0     0.160550     0.956110     0.489150    Uiso  0.013825 O
   O200       1.0     0.137400     0.467340     0.490030    Uiso  0.013825 O
