# Supplementary material for: Glass bead games: enumeration of possible polytypes based on two stacking vectors and applications to the iron-ore sinter phases SFCA and SFCA-I
Source: Acta Crystallogr A Found Adv. 2026 Apr 23;82(Pt 3):145–62. doi: 10.1107/S2053273326003505 (PMC13131315; doi:10.1107/S2053273326003505)
Supplement: Supplementary file 1 [file a-82-00145-sup1.zip › SFCA_m=6_111122.cif]

#======================================================================
# CRYSTAL DATA
#----------------------------------------------------------------------
data_VESTA_phase_1

_chemical_name_common                  'generated_by_bilbao_crystallographic_s'
_cell_length_a                         10.407400
_cell_length_b                         10.561100
_cell_length_c                         45.829700
_cell_angle_alpha                      83.410004
_cell_angle_beta                       87.820000
_cell_angle_gamma                      70.330002
_cell_volume                           4712.023522
_space_group_name_H-M_alt              'P -1'
_space_group_IT_number                 2

loop_
_space_group_symop_operation_xyz
   'x, y, z'
   '-x, -y, -z'

loop_
   _atom_site_label
   _atom_site_occupancy
   _atom_site_fract_x
   _atom_site_fract_y
   _atom_site_fract_z
   _atom_site_adp_type
   _atom_site_U_iso_or_equiv
   _atom_site_type_symbol
   M1         1.0     0.999990     0.333340     0.833330    Uiso  0.007943 Cr
   M2         1.0     0.499990     0.833340     0.833330    Uiso  0.007943 Cr
   M3         1.0     0.255140     0.371520     0.790220    Uiso  0.007943 Cr
   M4         1.0     0.259840     0.323250     0.862760    Uiso  0.007943 Mn
   T1         1.0     0.960480     0.466440     0.896580    Uiso  0.005728 Ti
   T2         1.0     0.465150     0.533730     0.768740    Uiso  0.005728 Si
   T3         1.0     0.962950     0.965740     0.899920    Uiso  0.005728 Cl
   O1         1.0     0.144410     0.906060     0.899570    Uiso  0.013825 O
   O10        1.0     0.903810     0.135860     0.909470    Uiso  0.013825 O
   O11        1.0     0.645040     0.981740     0.767780    Uiso  0.013825 O
   M10        1.0     0.744840     0.295160     0.876440    Uiso  0.007943 Cr
   M11        1.0     0.740170     0.343410     0.803910    Uiso  0.007943 Mn
   M12        1.0     0.747090     0.617980     0.769310    Uiso  0.007943 Ar
   M13        1.0     0.249620     0.084410     0.830590    Uiso  0.007943 Cr
   M14        1.0     0.244260     0.839580     0.789860    Uiso  0.007943 K
   M15        1.0     0.240040     0.815570     0.863270    Uiso  0.007943 Mn
   M16        1.0     0.249480     0.553090     0.897290    Uiso  0.007943 Cr
   T10        1.0     0.543990     0.637750     0.898010    Uiso  0.005728 Ti
   T11        1.0     0.058810     0.637210     0.835710    Uiso  0.005728 Cr
   T12        1.0     0.556470     0.138520     0.830320    Uiso  0.005728 V
   O21        1.0     0.855600     0.760600     0.767100    Uiso  0.013825 O
   O22        1.0     0.854050     0.244400     0.769950    Uiso  0.013825 O
   O23        1.0     0.138790     0.687940     0.866030    Uiso  0.013825 O
   O24        1.0     0.143460     0.200460     0.861620    Uiso  0.013825 O
   O25        1.0     0.866240     0.708040     0.834980    Uiso  0.013825 O
   O26        1.0     0.123510     0.448160     0.833370    Uiso  0.013825 O
   O27        1.0     0.109990     0.705640     0.800030    Uiso  0.013825 O
   O28        1.0     0.119100     0.227700     0.802300    Uiso  0.013825 O
   O29        1.0     0.107300     0.030700     0.761500    Uiso  0.013825 O
   O30        1.0     0.096200     0.530800     0.757200    Uiso  0.013825 O
   O31        1.0     0.354940     0.684940     0.898880    Uiso  0.013825 O
   O32        1.0     0.364050     0.188900     0.897450    Uiso  0.013825 O
   O33        1.0     0.637210     0.218560     0.800370    Uiso  0.013825 O
   O34        1.0     0.356750     0.937900     0.861450    Uiso  0.013825 O
   O35        1.0     0.377450     0.718000     0.834050    Uiso  0.013825 O
   O36        1.0     0.365850     0.210300     0.831050    Uiso  0.013825 O
   O37        1.0     0.603160     0.175760     0.866620    Uiso  0.013825 O
   O38        1.0     0.620110     0.695860     0.864370    Uiso  0.013825 O
   O39        1.0     0.589460     0.965960     0.905820    Uiso  0.013825 O
   M17        1.0     0.500000     0.000000     0.000000    Uiso  0.007943 Cr
   M18        1.0     0.000000     0.500000     0.000000    Uiso  0.007943 Cr
   M19        1.0     0.755150     0.038180     0.956890    Uiso  0.007943 Cr
   M20        1.0     0.759820     0.989930     0.029420    Uiso  0.007943 Mn
   M21        1.0     0.752900     0.715360     0.064020    Uiso  0.007943 Ar
   M22        1.0     0.250370     0.248930     0.002740    Uiso  0.007943 Cr
   M23        1.0     0.255730     0.493760     0.043470    Uiso  0.007943 K
   M24        1.0     0.259950     0.517770     0.970060    Uiso  0.007943 Mn
   M25        1.0     0.250520     0.780250     0.936040    Uiso  0.007943 Cr
   T13        1.0     0.460490     0.133100     0.063250    Uiso  0.005728 Ca
   T14        1.0     0.965150     0.200390     0.935410    Uiso  0.005728 Si
   T15        1.0     0.462950     0.632400     0.066590    Uiso  0.005728 Cl
   T16        1.0     0.956010     0.695590     0.935320    Uiso  0.005728 Ti
   T17        1.0     0.441180     0.696130     0.997620    Uiso  0.005728 Cr
   T18        1.0     0.943530     0.194820     0.003010    Uiso  0.005728 V
   O41        1.0     0.644390     0.572740     0.066230    Uiso  0.013825 O
   O42        1.0     0.645940     0.088940     0.063380    Uiso  0.013825 O
   O43        1.0     0.361200     0.645400     0.967300    Uiso  0.013825 O
   O44        1.0     0.356560     0.132860     0.971720    Uiso  0.013825 O
   O45        1.0     0.633750     0.625300     0.998350    Uiso  0.013825 O
   O46        1.0     0.376510     0.885160     0.999970    Uiso  0.013825 O
   O47        1.0     0.390000     0.627700     0.033300    Uiso  0.013825 O
   O48        1.0     0.380890     0.105640     0.031030    Uiso  0.013825 O
   O49        1.0     0.392690     0.302640     0.071830    Uiso  0.013825 O
   O50        1.0     0.403790     0.802540     0.076130    Uiso  0.013825 O
   O51        1.0     0.145050     0.648400     0.934450    Uiso  0.013825 O
   O52        1.0     0.135940     0.144440     0.935880    Uiso  0.013825 O
   O53        1.0     0.862810     0.114760     0.032970    Uiso  0.013825 O
   O54        1.0     0.143240     0.395440     0.971880    Uiso  0.013825 O
   O55        1.0     0.122540     0.615340     0.999280    Uiso  0.013825 O
   O56        1.0     0.134140     0.123040     0.002280    Uiso  0.013825 O
   O57        1.0     0.896860     0.157560     0.966720    Uiso  0.013825 O
   O58        1.0     0.879910     0.637460     0.968970    Uiso  0.013825 O
   O59        1.0     0.910560     0.367360     0.927520    Uiso  0.013825 O
   O60        1.0     0.887390     0.879040     0.926630    Uiso  0.013825 O
   T25        1.0     0.960490     0.799770     0.229920    Uiso  0.005728 Ca
   T26        1.0     0.465160     0.867050     0.102080    Uiso  0.005728 Si
   T27        1.0     0.962960     0.299060     0.233260    Uiso  0.005728 Cl
   O100       1.0     0.387400     0.545700     0.093300    Uiso  0.013825 O
   M44        1.0     0.747100     0.951310     0.102650    Uiso  0.007943 Ar
   M45        1.0     0.249630     0.417730     0.163930    Uiso  0.007943 Cr
   M46        1.0     0.244260     0.172920     0.123190    Uiso  0.007943 K
   M47        1.0     0.240040     0.148910     0.196600    Uiso  0.007943 Mn
   M48        1.0     0.249490     0.886410     0.230630    Uiso  0.007943 Cr
   T34        1.0     0.544000     0.971070     0.231350    Uiso  0.005728 Ti
   T35        1.0     0.058810     0.970550     0.169040    Uiso  0.005728 Cr
   T36        1.0     0.556480     0.471840     0.163660    Uiso  0.005728 V
   O102       1.0     0.854050     0.577740     0.103280    Uiso  0.013825 O
   O103       1.0     0.138800     0.021260     0.199370    Uiso  0.013825 O
   O104       1.0     0.143450     0.533800     0.194950    Uiso  0.013825 O
   O105       1.0     0.866250     0.041360     0.168320    Uiso  0.013825 O
   O106       1.0     0.123500     0.781500     0.166700    Uiso  0.013825 O
   O107       1.0     0.110000     0.038960     0.133370    Uiso  0.013825 O
   O108       1.0     0.119100     0.561040     0.135630    Uiso  0.013825 O
   O109       1.0     0.107300     0.364040     0.094830    Uiso  0.013825 O
   O112       1.0     0.364050     0.522240     0.230780    Uiso  0.013825 O
   O113       1.0     0.637200     0.551900     0.133700    Uiso  0.013825 O
   O114       1.0     0.356750     0.271240     0.194780    Uiso  0.013825 O
   O115       1.0     0.377450     0.051340     0.167380    Uiso  0.013825 O
   O116       1.0     0.365850     0.543640     0.164380    Uiso  0.013825 O
   O117       1.0     0.603150     0.509100     0.199950    Uiso  0.013825 O
   O118       1.0     0.620100     0.029200     0.197700    Uiso  0.013825 O
   O119       1.0     0.589450     0.299300     0.239150    Uiso  0.013825 O
   O120       1.0     0.612600     0.787640     0.240030    Uiso  0.013825 O
   M49        1.0     0.499990     0.333310     0.333330    Uiso  0.007943 Cr
   M50        1.0     0.999990     0.833310     0.333330    Uiso  0.007943 Cr
   M51        1.0     0.755140     0.371490     0.290220    Uiso  0.007943 Cr
   M52        1.0     0.759830     0.323230     0.362760    Uiso  0.007943 Mn
   M53        1.0     0.752900     0.048660     0.397360    Uiso  0.007943 Ar
   M54        1.0     0.250360     0.582240     0.336070    Uiso  0.007943 Cr
   M55        1.0     0.255730     0.827060     0.376800    Uiso  0.007943 K
   M56        1.0     0.259950     0.851070     0.303390    Uiso  0.007943 Mn
   M57        1.0     0.250510     0.113550     0.269370    Uiso  0.007943 Cr
   T37        1.0     0.460480     0.466400     0.396580    Uiso  0.005728 Ca
   T38        1.0     0.965150     0.533690     0.268750    Uiso  0.005728 Si
   T39        1.0     0.462950     0.965700     0.399920    Uiso  0.005728 Cl
   T40        1.0     0.956000     0.028890     0.268650    Uiso  0.005728 Ti
   T41        1.0     0.441190     0.029430     0.330950    Uiso  0.005728 Cr
   T42        1.0     0.943520     0.528120     0.336340    Uiso  0.005728 V
   O121       1.0     0.644390     0.906040     0.399560    Uiso  0.013825 O
   O122       1.0     0.645950     0.422240     0.396720    Uiso  0.013825 O
   O123       1.0     0.361190     0.978710     0.300630    Uiso  0.013825 O
   O124       1.0     0.356550     0.466160     0.305050    Uiso  0.013825 O
   O125       1.0     0.633740     0.958610     0.331680    Uiso  0.013825 O
   O126       1.0     0.376500     0.218460     0.333300    Uiso  0.013825 O
   O127       1.0     0.389990     0.961010     0.366630    Uiso  0.013825 O
   O128       1.0     0.380900     0.438940     0.364370    Uiso  0.013825 O
   O129       1.0     0.392700     0.635940     0.405160    Uiso  0.013825 O
   O130       1.0     0.403790     0.135840     0.409460    Uiso  0.013825 O
   O131       1.0     0.145040     0.981710     0.267780    Uiso  0.013825 O
   O132       1.0     0.135940     0.477740     0.269210    Uiso  0.013825 O
   O133       1.0     0.862800     0.448070     0.366300    Uiso  0.013825 O
   O134       1.0     0.143250     0.728740     0.305220    Uiso  0.013825 O
   O135       1.0     0.122540     0.948640     0.332610    Uiso  0.013825 O
   O136       1.0     0.134140     0.456340     0.335610    Uiso  0.013825 O
   O137       1.0     0.896850     0.490860     0.300050    Uiso  0.013825 O
   O138       1.0     0.879900     0.970770     0.302300    Uiso  0.013825 O
   O139       1.0     0.910550     0.700660     0.260850    Uiso  0.013825 O
   O140       1.0     0.887390     0.212340     0.259970    Uiso  0.013825 O
   M58        1.0     0.244840     0.295130     0.376440    Uiso  0.007943 Cr
   M59        1.0     0.240170     0.343370     0.303910    Uiso  0.007943 Mn
   M60        1.0     0.247090     0.617940     0.269310    Uiso  0.007943 Ar
   M61        1.0     0.749620     0.084380     0.330590    Uiso  0.007943 Cr
   M62        1.0     0.744260     0.839540     0.289860    Uiso  0.007943 K
   M63        1.0     0.740040     0.815540     0.363270    Uiso  0.007943 Mn
   M64        1.0     0.749480     0.553050     0.397290    Uiso  0.007943 Cr
   T43        1.0     0.539520     0.200200     0.270090    Uiso  0.005728 Ca
   T44        1.0     0.034840     0.132910     0.397920    Uiso  0.005728 Si
   T45        1.0     0.537040     0.700910     0.266740    Uiso  0.005728 Cl
   T46        1.0     0.044000     0.637710     0.398020    Uiso  0.005728 Ti
   T47        1.0     0.558810     0.637180     0.335710    Uiso  0.005728 Cr
   T48        1.0     0.056470     0.138480     0.330320    Uiso  0.005728 V
   O141       1.0     0.355600     0.760570     0.267100    Uiso  0.013825 O
   O142       1.0     0.354050     0.244370     0.269950    Uiso  0.013825 O
   O143       1.0     0.638790     0.687910     0.366030    Uiso  0.013825 O
   O144       1.0     0.643450     0.200440     0.361620    Uiso  0.013825 O
   O145       1.0     0.366240     0.708010     0.334980    Uiso  0.013825 O
   O146       1.0     0.623490     0.448140     0.333370    Uiso  0.013825 O
   O147       1.0     0.609990     0.705610     0.300030    Uiso  0.013825 O
   O148       1.0     0.619100     0.227670     0.302300    Uiso  0.013825 O
   O149       1.0     0.607300     0.030660     0.261500    Uiso  0.013825 O
   O150       1.0     0.596200     0.530770     0.257200    Uiso  0.013825 O
   O151       1.0     0.854940     0.684910     0.398880    Uiso  0.013825 O
   O152       1.0     0.864050     0.188870     0.397450    Uiso  0.013825 O
   O153       1.0     0.137190     0.218540     0.300360    Uiso  0.013825 O
   O154       1.0     0.856750     0.937860     0.361450    Uiso  0.013825 O
   O155       1.0     0.877450     0.717960     0.334050    Uiso  0.013825 O
   O156       1.0     0.865850     0.210270     0.331050    Uiso  0.013825 O
   O157       1.0     0.103150     0.175740     0.366620    Uiso  0.013825 O
   O158       1.0     0.120100     0.695840     0.364370    Uiso  0.013825 O
   O159       1.0     0.089440     0.965940     0.405820    Uiso  0.013825 O
   O160       1.0     0.112600     0.454260     0.406700    Uiso  0.013825 O
   M65        1.0     0.000000     0.500000     0.500000    Uiso  0.007943 Cr
   M66        1.0     0.500000     0.000000     0.500000    Uiso  0.007943 Cr
   M67        1.0     0.255150     0.538180     0.456890    Uiso  0.007943 Cr
   M68        1.0     0.259840     0.489920     0.529430    Uiso  0.007943 Mn
   M69        1.0     0.252900     0.215370     0.564020    Uiso  0.007943 Ar
   M70        1.0     0.750370     0.748930     0.502740    Uiso  0.007943 Cr
   M71        1.0     0.755750     0.993750     0.543480    Uiso  0.007943 K
   M72        1.0     0.759960     0.017760     0.470060    Uiso  0.007943 Mn
   M73        1.0     0.750520     0.280250     0.436040    Uiso  0.007943 Cr
   T49        1.0     0.960490     0.633090     0.563250    Uiso  0.005728 Ca
   T50        1.0     0.465150     0.700400     0.435410    Uiso  0.005728 Si
   T51        1.0     0.962950     0.132400     0.566590    Uiso  0.005728 Cl
   T52        1.0     0.456010     0.195580     0.435320    Uiso  0.005728 Ti
   T53        1.0     0.941190     0.196120     0.497620    Uiso  0.005728 Cr
   T54        1.0     0.443530     0.694820     0.503010    Uiso  0.005728 V
   O161       1.0     0.144410     0.072730     0.566240    Uiso  0.013825 O
   O162       1.0     0.145950     0.588930     0.563390    Uiso  0.013825 O
   O163       1.0     0.861200     0.145400     0.467300    Uiso  0.013825 O
   O164       1.0     0.856540     0.632870     0.471710    Uiso  0.013825 O
   O165       1.0     0.133750     0.125300     0.498350    Uiso  0.013825 O
   O166       1.0     0.876490     0.385170     0.499960    Uiso  0.013825 O
   O167       1.0     0.890000     0.127700     0.533300    Uiso  0.013825 O
   O168       1.0     0.880900     0.605630     0.531040    Uiso  0.013825 O
   O169       1.0     0.892700     0.802630     0.571830    Uiso  0.013825 O
   O170       1.0     0.903810     0.302530     0.576130    Uiso  0.013825 O
   O171       1.0     0.645050     0.148400     0.434450    Uiso  0.013825 O
   O172       1.0     0.635960     0.644430     0.435880    Uiso  0.013825 O
   O173       1.0     0.362800     0.614770     0.532970    Uiso  0.013825 O
   O174       1.0     0.643260     0.895430     0.471880    Uiso  0.013825 O
   O175       1.0     0.622550     0.115330     0.499280    Uiso  0.013825 O
   O176       1.0     0.634150     0.623030     0.502280    Uiso  0.013825 O
   O177       1.0     0.396850     0.657570     0.466710    Uiso  0.013825 O
   O178       1.0     0.379890     0.137470     0.468960    Uiso  0.013825 O
   O179       1.0     0.410540     0.867370     0.427510    Uiso  0.013825 O
   O180       1.0     0.387400     0.379030     0.426630    Uiso  0.013825 O
