# Supplementary material for: Glass bead games: enumeration of possible polytypes based on two stacking vectors and applications to the iron-ore sinter phases SFCA and SFCA-I
Source: Acta Crystallogr A Found Adv. 2026 Apr 23;82(Pt 3):145–62. doi: 10.1107/S2053273326003505 (PMC13131315; doi:10.1107/S2053273326003505)
Supplement: Supplementary file 1 [file a-82-00145-sup1.zip › SFCA_m=6_111212.cif]

#======================================================================
# CRYSTAL DATA
#----------------------------------------------------------------------
data_VESTA_phase_1

_chemical_name_common                  'generated_by_bilbao_crystallographic_s'
_cell_length_a                         10.407400
_cell_length_b                         10.561100
_cell_length_c                         45.829700
_cell_angle_alpha                      83.410004
_cell_angle_beta                       87.820000
_cell_angle_gamma                      70.330002
_cell_volume                           4712.023522
_space_group_name_H-M_alt              'P -1'
_space_group_IT_number                 2

loop_
_space_group_symop_operation_xyz
   'x, y, z'
   '-x, -y, -z'

loop_
   _atom_site_label
   _atom_site_occupancy
   _atom_site_fract_x
   _atom_site_fract_y
   _atom_site_fract_z
   _atom_site_adp_type
   _atom_site_U_iso_or_equiv
   _atom_site_type_symbol
   M1         1.0     0.750000     0.166670     0.916670    Uiso  0.007943 Cr
   T1         1.0     0.710490     0.299770     0.979920    Uiso  0.005728 Ca
   T2         1.0     0.215150     0.367060     0.852080    Uiso  0.005728 Si
   O1         1.0     0.894400     0.739400     0.982900    Uiso  0.013825 O
   O2         1.0     0.895940     0.255600     0.980050    Uiso  0.013825 O
   O3         1.0     0.611200     0.812070     0.883970    Uiso  0.013825 O
   O4         1.0     0.606560     0.299530     0.888390    Uiso  0.013825 O
   O5         1.0     0.883750     0.791970     0.915020    Uiso  0.013825 O
   O6         1.0     0.626510     0.051830     0.916640    Uiso  0.013825 O
   O10        1.0     0.653800     0.969200     0.992800    Uiso  0.013825 O
   O11        1.0     0.395050     0.815070     0.851120    Uiso  0.013825 O
   O12        1.0     0.385940     0.311100     0.852550    Uiso  0.013825 O
   O13        1.0     0.112810     0.281430     0.949640    Uiso  0.013825 O
   O14        1.0     0.393250     0.562100     0.888550    Uiso  0.013825 O
   O15        1.0     0.372540     0.782000     0.915950    Uiso  0.013825 O
   O16        1.0     0.384140     0.289700     0.918950    Uiso  0.013825 O
   O17        1.0     0.146860     0.324230     0.883390    Uiso  0.013825 O
   O18        1.0     0.129910     0.804130     0.885640    Uiso  0.013825 O
   O19        1.0     0.160560     0.534030     0.844190    Uiso  0.013825 O
   O20        1.0     0.137390     0.045700     0.843300    Uiso  0.013825 O
   M10        1.0     0.494850     0.128490     0.959780    Uiso  0.007943 Cr
   M11        1.0     0.490180     0.176740     0.887250    Uiso  0.007943 Mn
   M12        1.0     0.497100     0.451310     0.852650    Uiso  0.007943 Ar
   M13        1.0     0.999630     0.917740     0.913930    Uiso  0.007943 Cr
   M14        1.0     0.994270     0.672910     0.873200    Uiso  0.007943 K
   M15        1.0     0.990050     0.648900     0.946610    Uiso  0.007943 Mn
   M16        1.0     0.999480     0.386420     0.980630    Uiso  0.007943 Cr
   T10        1.0     0.293990     0.471080     0.981350    Uiso  0.005728 Ti
   T11        1.0     0.808820     0.470540     0.919050    Uiso  0.005728 Cr
   T12        1.0     0.306470     0.971850     0.913660    Uiso  0.005728 V
   O21        1.0     0.605610     0.593930     0.850440    Uiso  0.013825 O
   O22        1.0     0.604060     0.077730     0.853290    Uiso  0.013825 O
   O23        1.0     0.888800     0.521270     0.949370    Uiso  0.013825 O
   O24        1.0     0.893450     0.033800     0.944950    Uiso  0.013825 O
   O25        1.0     0.616250     0.541370     0.918320    Uiso  0.013825 O
   O26        1.0     0.873490     0.281500     0.916700    Uiso  0.013825 O
   O27        1.0     0.860000     0.538970     0.883370    Uiso  0.013825 O
   O28        1.0     0.869110     0.061030     0.885640    Uiso  0.013825 O
   O29        1.0     0.857310     0.864030     0.844840    Uiso  0.013825 O
   O30        1.0     0.846210     0.364130     0.840540    Uiso  0.013825 O
   O31        1.0     0.104950     0.518270     0.982220    Uiso  0.013825 O
   O32        1.0     0.114060     0.022230     0.980790    Uiso  0.013825 O
   O33        1.0     0.387190     0.051900     0.883700    Uiso  0.013825 O
   O34        1.0     0.106760     0.771230     0.944790    Uiso  0.013825 O
   O35        1.0     0.127460     0.551330     0.917390    Uiso  0.013825 O
   O36        1.0     0.115860     0.043630     0.914390    Uiso  0.013825 O
   O37        1.0     0.353150     0.009100     0.949950    Uiso  0.013825 O
   O38        1.0     0.370100     0.529200     0.947700    Uiso  0.013825 O
   O39        1.0     0.339440     0.799300     0.989150    Uiso  0.013825 O
   O40        1.0     0.362610     0.287630     0.990040    Uiso  0.013825 O
   M18        1.0     0.750000     0.333330     0.083330    Uiso  0.007943 Cr
   T13        1.0     0.210490     0.966440     0.146580    Uiso  0.005728 Ca
   T14        1.0     0.715150     0.033720     0.018740    Uiso  0.005728 Si
   T15        1.0     0.212950     0.465730     0.149920    Uiso  0.005728 Cl
   M26        1.0     0.994850     0.795150     0.126440    Uiso  0.007943 Cr
   M27        1.0     0.990170     0.843410     0.053910    Uiso  0.007943 Mn
   M28        1.0     0.997100     0.117980     0.019310    Uiso  0.007943 Ar
   M29        1.0     0.499630     0.584400     0.080590    Uiso  0.007943 Cr
   M30        1.0     0.494260     0.339580     0.039860    Uiso  0.007943 K
   M31        1.0     0.490040     0.315570     0.113270    Uiso  0.007943 Mn
   M32        1.0     0.499480     0.053080     0.147290    Uiso  0.007943 Cr
   T21        1.0     0.287050     0.200940     0.016740    Uiso  0.005728 Cl
   T22        1.0     0.793990     0.137740     0.148010    Uiso  0.005728 Ti
   T23        1.0     0.308810     0.137210     0.085710    Uiso  0.005728 Cr
   T24        1.0     0.806470     0.638510     0.080320    Uiso  0.005728 V
   O67        1.0     0.360000     0.205630     0.050030    Uiso  0.013825 O
   O68        1.0     0.369100     0.727700     0.052300    Uiso  0.013825 O
   O69        1.0     0.357300     0.530700     0.011500    Uiso  0.013825 O
   M33        1.0     0.750000     0.499970     0.250000    Uiso  0.007943 Cr
   M34        1.0     0.250000     0.999970     0.250000    Uiso  0.007943 Cr
   M35        1.0     0.005150     0.538150     0.206890    Uiso  0.007943 Cr
   M36        1.0     0.009820     0.489900     0.279420    Uiso  0.007943 Mn
   M37        1.0     0.002900     0.215330     0.314020    Uiso  0.007943 Ar
   M38        1.0     0.500370     0.748900     0.252740    Uiso  0.007943 Cr
   M39        1.0     0.505730     0.993730     0.293470    Uiso  0.007943 K
   M40        1.0     0.509950     0.017740     0.220060    Uiso  0.007943 Mn
   M41        1.0     0.500520     0.280210     0.186040    Uiso  0.007943 Cr
   T25        1.0     0.710490     0.633060     0.313250    Uiso  0.005728 Ca
   T26        1.0     0.215150     0.700360     0.185410    Uiso  0.005728 Si
   T27        1.0     0.712950     0.132370     0.316590    Uiso  0.005728 Cl
   T28        1.0     0.206010     0.195550     0.185320    Uiso  0.005728 Ti
   T29        1.0     0.691180     0.196100     0.247620    Uiso  0.005728 Cr
   T30        1.0     0.193530     0.694780     0.253010    Uiso  0.005728 V
   O100       1.0     0.137390     0.379010     0.176630    Uiso  0.013825 O
   M42        1.0     0.494850     0.461790     0.293110    Uiso  0.007943 Cr
   M43        1.0     0.490170     0.510040     0.220580    Uiso  0.007943 Mn
   M44        1.0     0.497100     0.784600     0.185980    Uiso  0.007943 Ar
   M45        1.0     0.999630     0.251040     0.247260    Uiso  0.007943 Cr
   M46        1.0     0.994260     0.006210     0.206530    Uiso  0.007943 K
   M47        1.0     0.990040     0.982200     0.279940    Uiso  0.007943 Mn
   M48        1.0     0.999480     0.719720     0.313960    Uiso  0.007943 Cr
   T31        1.0     0.789510     0.366870     0.186750    Uiso  0.005728 Ca
   T32        1.0     0.284850     0.299570     0.314590    Uiso  0.005728 Si
   T33        1.0     0.787050     0.867560     0.183410    Uiso  0.005728 Cl
   T34        1.0     0.293990     0.804380     0.314680    Uiso  0.005728 Ti
   T35        1.0     0.808810     0.803840     0.252380    Uiso  0.005728 Cr
   T36        1.0     0.306470     0.305150     0.246990    Uiso  0.005728 V
   O101       1.0     0.605600     0.927230     0.183770    Uiso  0.013825 O
   O102       1.0     0.604050     0.411030     0.186620    Uiso  0.013825 O
   O103       1.0     0.888800     0.854570     0.282700    Uiso  0.013825 O
   O104       1.0     0.893440     0.367110     0.278280    Uiso  0.013825 O
   O105       1.0     0.616250     0.874670     0.251650    Uiso  0.013825 O
   O106       1.0     0.873490     0.614810     0.250030    Uiso  0.013825 O
   O107       1.0     0.860000     0.872270     0.216700    Uiso  0.013825 O
   O108       1.0     0.869100     0.394330     0.218970    Uiso  0.013825 O
   O109       1.0     0.857300     0.197330     0.178170    Uiso  0.013825 O
   O110       1.0     0.846200     0.697430     0.173870    Uiso  0.013825 O
   O111       1.0     0.104950     0.851570     0.315550    Uiso  0.013825 O
   O112       1.0     0.114050     0.355530     0.314120    Uiso  0.013825 O
   O113       1.0     0.387190     0.385210     0.217030    Uiso  0.013825 O
   O114       1.0     0.106750     0.104530     0.278120    Uiso  0.013825 O
   O115       1.0     0.127450     0.884630     0.250720    Uiso  0.013825 O
   O116       1.0     0.115850     0.376930     0.247720    Uiso  0.013825 O
   O117       1.0     0.353140     0.342410     0.283280    Uiso  0.013825 O
   O118       1.0     0.370090     0.862510     0.281030    Uiso  0.013825 O
   O119       1.0     0.339440     0.132610     0.322480    Uiso  0.013825 O
   O120       1.0     0.362600     0.620930     0.323370    Uiso  0.013825 O
   M49        1.0     0.250000     0.666670     0.416670    Uiso  0.007943 Cr
   M50        1.0     0.750000     0.166670     0.416670    Uiso  0.007943 Cr
   M51        1.0     0.505150     0.704850     0.373560    Uiso  0.007943 Cr
   M52        1.0     0.509830     0.656590     0.446090    Uiso  0.007943 Mn
   M53        1.0     0.502910     0.382020     0.480690    Uiso  0.007943 Ar
   M54        1.0     0.000370     0.915600     0.419410    Uiso  0.007943 Cr
   M55        1.0     0.005740     0.160420     0.460140    Uiso  0.007943 K
   M56        1.0     0.009960     0.184430     0.386730    Uiso  0.007943 Mn
   M57        1.0     0.000520     0.446920     0.352710    Uiso  0.007943 Cr
   T37        1.0     0.210490     0.799770     0.479920    Uiso  0.005728 Ca
   T38        1.0     0.715160     0.867050     0.352080    Uiso  0.005728 Si
   T39        1.0     0.212960     0.299060     0.483260    Uiso  0.005728 Cl
   T40        1.0     0.706010     0.362260     0.351990    Uiso  0.005728 Ti
   T41        1.0     0.191190     0.362790     0.414290    Uiso  0.005728 Cr
   T42        1.0     0.693530     0.861490     0.419680    Uiso  0.005728 V
   O121       1.0     0.394400     0.239400     0.482900    Uiso  0.013825 O
   O122       1.0     0.395950     0.755600     0.480050    Uiso  0.013825 O
   O123       1.0     0.111200     0.312070     0.383970    Uiso  0.013825 O
   O124       1.0     0.106540     0.799540     0.388380    Uiso  0.013825 O
   O125       1.0     0.383750     0.291970     0.415020    Uiso  0.013825 O
   O126       1.0     0.126490     0.551840     0.416630    Uiso  0.013825 O
   O127       1.0     0.140000     0.294370     0.449970    Uiso  0.013825 O
   O128       1.0     0.130900     0.772300     0.447700    Uiso  0.013825 O
   O129       1.0     0.142700     0.969300     0.488500    Uiso  0.013825 O
   O130       1.0     0.153800     0.469200     0.492800    Uiso  0.013825 O
   O131       1.0     0.895050     0.315070     0.351120    Uiso  0.013825 O
   O132       1.0     0.885950     0.811100     0.352550    Uiso  0.013825 O
   O133       1.0     0.612790     0.781440     0.449630    Uiso  0.013825 O
   O134       1.0     0.893250     0.062100     0.388550    Uiso  0.013825 O
   O135       1.0     0.872550     0.282000     0.415950    Uiso  0.013825 O
   O136       1.0     0.884150     0.789700     0.418950    Uiso  0.013825 O
   O137       1.0     0.646840     0.824240     0.383380    Uiso  0.013825 O
   O138       1.0     0.629890     0.304140     0.385630    Uiso  0.013825 O
   O139       1.0     0.660540     0.034040     0.344180    Uiso  0.013825 O
   O140       1.0     0.637400     0.545700     0.343300    Uiso  0.013825 O
   M58        1.0     0.994850     0.628490     0.459780    Uiso  0.007943 Cr
   M59        1.0     0.990160     0.676750     0.387240    Uiso  0.007943 Mn
   M60        1.0     0.997100     0.951310     0.352650    Uiso  0.007943 Ar
   M61        1.0     0.499630     0.417740     0.413930    Uiso  0.007943 Cr
   M62        1.0     0.494250     0.172920     0.373190    Uiso  0.007943 K
   M63        1.0     0.490030     0.148910     0.446600    Uiso  0.007943 Mn
   M64        1.0     0.499490     0.886410     0.480630    Uiso  0.007943 Cr
   T43        1.0     0.289520     0.533560     0.353420    Uiso  0.005728 Ca
   T44        1.0     0.784850     0.466280     0.481260    Uiso  0.005728 Si
   T45        1.0     0.287050     0.034270     0.350080    Uiso  0.005728 Cl
   T46        1.0     0.794000     0.971070     0.481350    Uiso  0.005728 Ti
   T47        1.0     0.308800     0.970550     0.419040    Uiso  0.005728 Cr
   T48        1.0     0.806480     0.471840     0.413660    Uiso  0.005728 V
   O141       1.0     0.105590     0.093940     0.350430    Uiso  0.013825 O
   O142       1.0     0.104040     0.577740     0.353280    Uiso  0.013825 O
   O143       1.0     0.388800     0.021270     0.449370    Uiso  0.013825 O
   O144       1.0     0.393450     0.533800     0.444950    Uiso  0.013825 O
   O145       1.0     0.116250     0.041370     0.418320    Uiso  0.013825 O
   O146       1.0     0.373500     0.781500     0.416700    Uiso  0.013825 O
   O147       1.0     0.360000     0.038970     0.383370    Uiso  0.013825 O
   O148       1.0     0.369090     0.561040     0.385630    Uiso  0.013825 O
   O149       1.0     0.357290     0.364040     0.344830    Uiso  0.013825 O
   O150       1.0     0.346190     0.864140     0.340530    Uiso  0.013825 O
   O151       1.0     0.604950     0.018270     0.482220    Uiso  0.013825 O
   O152       1.0     0.614040     0.522240     0.480780    Uiso  0.013825 O
   O153       1.0     0.887200     0.551900     0.383700    Uiso  0.013825 O
   O154       1.0     0.606740     0.271240     0.444780    Uiso  0.013825 O
   O155       1.0     0.627440     0.051340     0.417380    Uiso  0.013825 O
   O156       1.0     0.615840     0.543640     0.414380    Uiso  0.013825 O
   O157       1.0     0.853150     0.509100     0.449950    Uiso  0.013825 O
   O158       1.0     0.870100     0.029200     0.447700    Uiso  0.013825 O
   O159       1.0     0.839450     0.299300     0.489150    Uiso  0.013825 O
   O160       1.0     0.862590     0.787640     0.490030    Uiso  0.013825 O
   O221       1.0     0.105610     0.927290     0.683770    Uiso  0.013825 O
   O222       1.0     0.104060     0.411090     0.686620    Uiso  0.013825 O
   O223       1.0     0.388800     0.854630     0.782700    Uiso  0.013825 O
   O224       1.0     0.393460     0.367160     0.778290    Uiso  0.013825 O
   O225       1.0     0.116250     0.874730     0.751650    Uiso  0.013825 O
   O226       1.0     0.373510     0.614860     0.750040    Uiso  0.013825 O
   O227       1.0     0.360000     0.872330     0.716700    Uiso  0.013825 O
   O228       1.0     0.369110     0.394390     0.718970    Uiso  0.013825 O
   O229       1.0     0.357310     0.197390     0.678170    Uiso  0.013825 O
   O230       1.0     0.346210     0.697490     0.673870    Uiso  0.013825 O
   O231       1.0     0.604950     0.851630     0.815550    Uiso  0.013825 O
   O232       1.0     0.614060     0.355590     0.814120    Uiso  0.013825 O
   O233       1.0     0.887210     0.385260     0.717040    Uiso  0.013825 O
   O234       1.0     0.606760     0.104590     0.778120    Uiso  0.013825 O
   O235       1.0     0.627460     0.884690     0.750720    Uiso  0.013825 O
   O236       1.0     0.615860     0.376990     0.747720    Uiso  0.013825 O
   O237       1.0     0.853160     0.342460     0.783290    Uiso  0.013825 O
   O238       1.0     0.870110     0.862560     0.781040    Uiso  0.013825 O
   O239       1.0     0.839460     0.132660     0.822490    Uiso  0.013825 O
