# Supplementary material for: Glass bead games: enumeration of possible polytypes based on two stacking vectors and applications to the iron-ore sinter phases SFCA and SFCA-I
Source: Acta Crystallogr A Found Adv. 2026 Apr 23;82(Pt 3):145–62. doi: 10.1107/S2053273326003505 (PMC13131315; doi:10.1107/S2053273326003505)
Supplement: Supplementary file 1 [file a-82-00145-sup1.zip › SFCA_m=6_111222.cif]

#======================================================================
# CRYSTAL DATA
#----------------------------------------------------------------------
data_VESTA_phase_1

_chemical_name_common                  'generated_by_bilbao_crystallographic_s'
_cell_length_a                         10.407400
_cell_length_b                         45.526798
_cell_length_c                         12.077700
_cell_angle_alpha                      90.019997
_cell_angle_beta                       124.570000
_cell_angle_gamma                      89.959999
_cell_volume                           4712.181983
_space_group_name_H-M_alt              'P 21/c'
_space_group_IT_number                 14

loop_
_space_group_symop_operation_xyz
   'x, y, z'
   '-x, -y, -z'
   '-x, y+1/2, -z+1/2'
   'x, -y+1/2, z+1/2'

loop_
   _atom_site_label
   _atom_site_occupancy
   _atom_site_fract_x
   _atom_site_fract_y
   _atom_site_fract_z
   _atom_site_adp_type
   _atom_site_U_iso_or_equiv
   _atom_site_type_symbol
   M1         1.0     0.875000     0.083330     0.125000    Uiso  0.007943 Cr
   T1         1.0     0.997240     0.019370     0.288990    Uiso  0.005728 Sc
   T2         1.0     0.505950     0.148920     0.291900    Uiso  0.005728 S
   O1         1.0     0.624290     0.018160     0.734120    Uiso  0.013825 O
   O10        1.0     0.618040     0.009030     0.960860    Uiso  0.013825 O
   O11        1.0     0.138620     0.147800     0.743130    Uiso  0.013825 O
   O12        1.0     0.624290     0.148510     0.234120    Uiso  0.013825 O
   O13        1.0     0.367150     0.050500     0.255140    Uiso  0.013825 O
   M10        1.0     0.603500     0.040040     0.108940    Uiso  0.007943 Ti
   M11        1.0     0.611390     0.113010     0.121280    Uiso  0.007943 Mn
   M12        1.0     0.875000     0.147350     0.375000    Uiso  0.007943 Ar
   M13        1.0     0.875000     0.086070     0.875000    Uiso  0.007943 Cr
   M14        1.0     0.603500     0.126620     0.608940    Uiso  0.007943 Ti
   M15        1.0     0.611390     0.053650     0.621280    Uiso  0.007943 Mn
   M16        1.0     0.375000     0.019370     0.375000    Uiso  0.007943 Cr
   T10        1.0     0.752760     0.019370     0.461010    Uiso  0.005728 Sc
   T11        1.0     0.237010     0.080640     0.429370    Uiso  0.005728 Cr
   T12        1.0     0.237010     0.086030     0.929370    Uiso  0.005728 Cr
   M18        1.0     0.125000     0.916670     0.375000    Uiso  0.007943 Cr
   T13        1.0     0.247230     0.852700     0.038990    Uiso  0.005728 Sc
   T14        1.0     0.755950     0.982260     0.041900    Uiso  0.005728 S
   T15        1.0     0.755950     0.851080     0.541900    Uiso  0.005728 S
   M26        1.0     0.853500     0.873380     0.858940    Uiso  0.007943 Ti
   M27        1.0     0.861390     0.946350     0.871280    Uiso  0.007943 Mn
   M28        1.0     0.125000     0.980690     0.124990    Uiso  0.007943 Ar
   M29        1.0     0.125000     0.919410     0.625000    Uiso  0.007943 Cr
   M30        1.0     0.853500     0.959960     0.358940    Uiso  0.007943 Ti
   M31        1.0     0.861390     0.886990     0.371280    Uiso  0.007943 Mn
   M32        1.0     0.625000     0.852710     0.125000    Uiso  0.007943 Cr
   T21        1.0     0.494050     0.982260     0.208100    Uiso  0.005728 S
   T22        1.0     0.002770     0.852700     0.211010    Uiso  0.005728 Sc
   T23        1.0     0.487010     0.913970     0.179370    Uiso  0.005728 Cr
   T24        1.0     0.487010     0.919360     0.679370    Uiso  0.005728 Cr
   M33        1.0     0.375000     0.750000     0.625000    Uiso  0.007943 Cr
   M35        1.0     0.646500     0.793290     0.641060    Uiso  0.007943 Ti
   M36        1.0     0.638610     0.720320     0.628710    Uiso  0.007943 Mn
   M37        1.0     0.375000     0.685980     0.375000    Uiso  0.007943 Ar
   M38        1.0     0.375000     0.747260     0.875000    Uiso  0.007943 Cr
   M41        1.0     0.875000     0.813960     0.375000    Uiso  0.007943 Cr
   T25        1.0     0.497240     0.686030     0.788980    Uiso  0.005728 Sc
   T26        1.0     0.005950     0.815590     0.791900    Uiso  0.005728 S
   T29        1.0     0.012990     0.752690     0.320630    Uiso  0.005728 Cr
   O100       1.0     0.605500     0.822600     0.465440    Uiso  0.013825 O
   M42        1.0     0.103500     0.706710     0.608950    Uiso  0.007943 Ti
   M43        1.0     0.111390     0.779680     0.621290    Uiso  0.007943 Mn
   T31        1.0     0.252770     0.813960     0.461010    Uiso  0.005728 Sc
   T32        1.0     0.744050     0.684410     0.458100    Uiso  0.005728 S
   T35        1.0     0.737010     0.747310     0.929380    Uiso  0.005728 Cr
   O101       1.0     0.625710     0.815180     0.015900    Uiso  0.013825 O
   O102       1.0     0.111380     0.814470     0.506880    Uiso  0.013825 O
   O103       1.0     0.882850     0.717170     0.994850    Uiso  0.013825 O
   O104       1.0     0.399680     0.721800     0.506320    Uiso  0.013825 O
   O105       1.0     0.616730     0.748030     0.000680    Uiso  0.013825 O
   O106       1.0     0.612940     0.749620     0.739910    Uiso  0.013825 O
   O107       1.0     0.838940     0.783290     0.982360    Uiso  0.013825 O
   O108       1.0     0.373050     0.781030     0.503450    Uiso  0.013825 O
   O109       1.0     0.144500     0.822600     0.284550    Uiso  0.013825 O
   O110       1.0     0.631960     0.824310     0.789140    Uiso  0.013825 O
   O114       1.0     0.350330     0.721800     0.243680    Uiso  0.013825 O
   O115       1.0     0.137060     0.749630     0.010090    Uiso  0.013825 O
   O121       1.0     0.874290     0.518160     0.484120    Uiso  0.013825 O
   O122       1.0     0.388630     0.518870     0.993130    Uiso  0.013825 O
   O123       1.0     0.617150     0.616170     0.505150    Uiso  0.013825 O
   O124       1.0     0.100330     0.611530     0.993670    Uiso  0.013825 O
   O125       1.0     0.883280     0.585300     0.499330    Uiso  0.013825 O
   O126       1.0     0.887060     0.583710     0.760090    Uiso  0.013825 O
   O127       1.0     0.661060     0.550040     0.517640    Uiso  0.013825 O
   O128       1.0     0.126950     0.552300     0.996550    Uiso  0.013825 O
   O129       1.0     0.355500     0.510730     0.215450    Uiso  0.013825 O
   O130       1.0     0.868040     0.509030     0.710860    Uiso  0.013825 O
   O131       1.0     0.388630     0.647800     0.493130    Uiso  0.013825 O
   O132       1.0     0.874290     0.648510     0.984110    Uiso  0.013825 O
   O133       1.0     0.617150     0.550500     0.005150    Uiso  0.013825 O
   O134       1.0     0.149680     0.611530     0.256330    Uiso  0.013825 O
   O135       1.0     0.362940     0.583710     0.489910    Uiso  0.013825 O
   O136       1.0     0.883280     0.581370     0.999330    Uiso  0.013825 O
   O137       1.0     0.661060     0.616620     0.017630    Uiso  0.013825 O
   O138       1.0     0.126950     0.614360     0.496550    Uiso  0.013825 O
   O139       1.0     0.868040     0.657640     0.210860    Uiso  0.013825 O
   O140       1.0     0.355500     0.655930     0.715450    Uiso  0.013825 O
   O144       1.0     0.149680     0.555130     0.756330    Uiso  0.013825 O
   O145       1.0     0.366730     0.581370     0.250680    Uiso  0.013825 O
   O146       1.0     0.362940     0.582960     0.989920    Uiso  0.013825 O
   O147       1.0     0.588940     0.616620     0.232370    Uiso  0.013825 O
   O148       1.0     0.123050     0.614360     0.753450    Uiso  0.013825 O
   O149       1.0     0.894500     0.655930     0.534550    Uiso  0.013825 O
   O150       1.0     0.381960     0.657640     0.039140    Uiso  0.013825 O
   O151       1.0     0.861380     0.518870     0.256880    Uiso  0.013825 O
   O153       1.0     0.632850     0.616170     0.744850    Uiso  0.013825 O
   O154       1.0     0.100330     0.555130     0.493670    Uiso  0.013825 O
   O155       1.0     0.887060     0.582960     0.260080    Uiso  0.013825 O
   O156       1.0     0.366730     0.585300     0.750670    Uiso  0.013825 O
   O157       1.0     0.588940     0.550040     0.732360    Uiso  0.013825 O
   O158       1.0     0.123050     0.552300     0.253450    Uiso  0.013825 O
   O160       1.0     0.894500     0.510730     0.034550    Uiso  0.013825 O
   O221       1.0     0.875710     0.315180     0.765890    Uiso  0.013825 O
   O222       1.0     0.361380     0.314470     0.256880    Uiso  0.013825 O
   O223       1.0     0.132850     0.217170     0.744850    Uiso  0.013825 O
   O225       1.0     0.866720     0.248030     0.750680    Uiso  0.013825 O
   O227       1.0     0.088940     0.283290     0.732360    Uiso  0.013825 O
   O228       1.0     0.623050     0.281030     0.253450    Uiso  0.013825 O
   O230       1.0     0.881960     0.324310     0.539140    Uiso  0.013825 O
