# Supplementary material for: Glass bead games: enumeration of possible polytypes based on two stacking vectors and applications to the iron-ore sinter phases SFCA and SFCA-I
Source: Acta Crystallogr A Found Adv. 2026 Apr 23;82(Pt 3):145–62. doi: 10.1107/S2053273326003505 (PMC13131315; doi:10.1107/S2053273326003505)
Supplement: Supplementary file 2 [file a-82-00145-sup2.zip]

Archive with 13 entries (13 files):
- SFCA_I_m=6_111222.cif
- SFCA_I_m=6_112122.cif
- SFCA_I_m=1_1.cif
- SFCA_I_m=2_12.cif
- SFCA_I_m=3_112.cif
- SFCA_I_m=4_1112.cif
- SFCA_I_m=4_1122.cif
- SFCA_I_m=5_11112.cif
- SFCA_I_m=5_11122.cif
- SFCA_I_m=5_12121.cif
- SFCA_I_m=6_111112.cif
- SFCA_I_m=6_111122.cif
- SFCA_I_m=6_111212.cif
