# Supplementary material for: Glass bead games: enumeration of possible polytypes based on two stacking vectors and applications to the iron-ore sinter phases SFCA and SFCA-I
Source: Acta Crystallogr A Found Adv. 2026 Apr 23;82(Pt 3):145–62. doi: 10.1107/S2053273326003505 (PMC13131315; doi:10.1107/S2053273326003505)
Supplement: Supplementary file 2 [file a-82-00145-sup2.zip › SFCA_I_m=6_111222.cif]

#======================================================================
# CRYSTAL DATA
#----------------------------------------------------------------------
data_VESTA_phase_1

_chemical_name_common                  'generated_by_bilbao_crystallographic_s'
_cell_length_a                         10.578300
_cell_length_b                         64.132797
_cell_length_c                         10.406100
_cell_angle_alpha                      90.040001
_cell_angle_beta                       110.169998
_cell_angle_gamma                      90.110001
_cell_volume                           6626.702641
_space_group_name_H-M_alt              'P 21/c'
_space_group_IT_number                 14

loop_
_space_group_symop_operation_xyz
   'x, y, z'
   '-x, -y, -z'
   '-x, y+1/2, -z+1/2'
   'x, -y+1/2, z+1/2'

loop_
   _atom_site_label
   _atom_site_occupancy
   _atom_site_fract_x
   _atom_site_fract_y
   _atom_site_fract_z
   _atom_site_adp_type
   _atom_site_U_iso_or_equiv
   _atom_site_type_symbol
   M1         1.0     0.626650     0.059200     0.253350    Uiso  0.007943 Mn
   M2         1.0     0.626650     0.107460     0.753350    Uiso  0.007943 Mn
   M10        1.0     0.619890     0.037600     0.511640    Uiso  0.007943 Mn
   M11        1.0     0.375010     0.014410     0.499950    Uiso  0.007943 Cr
   M12        1.0     0.375010     0.058340     0.000020    Uiso  0.007943 Mn
   T1         1.0     0.955960     0.012690     0.209520    Uiso  0.005728 Cl
   T2         1.0     0.294950     0.014140     0.798040    Uiso  0.005728 Ca
   O1         1.0     0.501250     0.128460     0.631820    Uiso  0.013825 O
   O2         1.0     0.982600     0.036770     0.139750    Uiso  0.013825 O
   O10        1.0     0.726810     0.152960     0.107760    Uiso  0.013825 O
   O11        1.0     0.001950     0.104720     0.885350    Uiso  0.013825 O
   O12        1.0     0.740160     0.060830     0.133210    Uiso  0.013825 O
   O13        1.0     0.504390     0.085970     0.620740    Uiso  0.013825 O
   O14        1.0     0.515640     0.104820     0.881430    Uiso  0.013825 O
   O15        1.0     0.252030     0.037640     0.388840    Uiso  0.013825 O
   M20        1.0     0.642240     0.137530     0.495680    Uiso  0.007943 Ca
   T10        1.0     0.455050     0.152520     0.701940    Uiso  0.005728 Ca
   T11        1.0     0.294950     0.152540     0.298040    Uiso  0.005728 Ca
   T12        1.0     0.794040     0.012700     0.790500    Uiso  0.005728 Cl
   T13        1.0     0.434890     0.105840     0.187000    Uiso  0.005728 Cr
   T14        1.0     0.820050     0.105390     0.308540    Uiso  0.005728 Cr
   T15        1.0     0.820060     0.061290     0.808540    Uiso  0.005728 Cr
   T16        1.0     0.434890     0.060830     0.687000    Uiso  0.005728 Cr
   T17        1.0     0.205960     0.846040     0.709550    Uiso  0.005728 Cl
   T27        1.0     0.544950     0.985880     0.798070    Uiso  0.005728 Ca
   T28        1.0     0.044040     0.846040     0.290530    Uiso  0.005728 Cl
   T29        1.0     0.684890     0.939180     0.687020    Uiso  0.005728 Cr
   T30        1.0     0.070050     0.938730     0.808560    Uiso  0.005728 Cr
   T31        1.0     0.070060     0.894630     0.308560    Uiso  0.005728 Cr
   T32        1.0     0.684890     0.894170     0.187020    Uiso  0.005728 Cr
   O100       1.0     0.765660     0.895170     0.881450    Uiso  0.013825 O
   O101       1.0     0.754460     0.984500     0.389090    Uiso  0.013825 O
   O102       1.0     0.990150     0.939180     0.133220    Uiso  0.013825 O
   O103       1.0     0.976810     0.847040     0.107840    Uiso  0.013825 O
   O104       1.0     0.529510     0.841490     0.637420    Uiso  0.013825 O
   O105       1.0     0.217450     0.992840     0.841870    Uiso  0.013825 O
   O106       1.0     0.217460     0.840500     0.341840    Uiso  0.013825 O
   O107       1.0     0.502040     0.962370     0.388880    Uiso  0.013825 O
   O108       1.0     0.992150     0.874190     0.893320    Uiso  0.013825 O
   O109       1.0     0.750040     0.940060     0.888510    Uiso  0.013825 O
   O110       1.0     0.754450     0.848840     0.889120    Uiso  0.013825 O
   O111       1.0     0.992150     0.959150     0.393300    Uiso  0.013825 O
   O112       1.0     0.750050     0.893260     0.388530    Uiso  0.013825 O
   T33        1.0     0.455950     0.679350     0.209500    Uiso  0.005728 Cl
   T34        1.0     0.794950     0.680800     0.798000    Uiso  0.005728 Ca
   T35        1.0     0.955050     0.680800     0.202000    Uiso  0.005728 Ca
   T37        1.0     0.815100     0.727500     0.312900    Uiso  0.005728 Cr
   T38        1.0     0.429950     0.727950     0.191500    Uiso  0.005728 Cr
   O113       1.0     0.001250     0.795120     0.631780    Uiso  0.013825 O
   O114       1.0     0.482600     0.703430     0.139720    Uiso  0.013825 O
   O115       1.0     0.504250     0.750030     0.118720    Uiso  0.013825 O
   O118       1.0     0.748750     0.795100     0.368150    Uiso  0.013825 O
   O119       1.0     0.248050     0.771380     0.114670    Uiso  0.013825 O
   O120       1.0     0.745600     0.752650     0.379200    Uiso  0.013825 O
   O121       1.0     0.779500     0.825170     0.637330    Uiso  0.013825 O
   O122       1.0     0.226800     0.819650     0.107800    Uiso  0.013825 O
   O123       1.0     0.501950     0.771380     0.885320    Uiso  0.013825 O
   O124       1.0     0.240150     0.727480     0.133220    Uiso  0.013825 O
   O125       1.0     0.004400     0.752650     0.620800    Uiso  0.013825 O
   O126       1.0     0.015650     0.771500     0.881350    Uiso  0.013825 O
   O127       1.0     0.752020     0.704300     0.388800    Uiso  0.013825 O
   O128       1.0     0.734350     0.771500     0.118500    Uiso  0.013825 O
   O129       1.0     0.745550     0.682150     0.610900    Uiso  0.013825 O
   O130       1.0     0.509850     0.727500     0.866700    Uiso  0.013825 O
   O131       1.0     0.523200     0.819650     0.892200    Uiso  0.013825 O
   O132       1.0     0.970500     0.825170     0.362530    Uiso  0.013825 O
   O133       1.0     0.282550     0.673850     0.158150    Uiso  0.013825 O
   O135       1.0     0.997980     0.704330     0.611120    Uiso  0.013825 O
   O136       1.0     0.507850     0.792470     0.106630    Uiso  0.013825 O
   O137       1.0     0.749950     0.726600     0.111450    Uiso  0.013825 O
   T41        1.0     0.294050     0.820650     0.290500    Uiso  0.005728 Cl
   T45        1.0     0.934900     0.772520     0.187030    Uiso  0.005728 Cr
   T46        1.0     0.320050     0.772050     0.308500    Uiso  0.005728 Cr
   O142       1.0     0.267400     0.796570     0.360280    Uiso  0.013825 O
   O143       1.0     0.245750     0.749970     0.381280    Uiso  0.013825 O
   O157       1.0     0.004450     0.817830     0.889020    Uiso  0.013825 O
   O161       1.0     0.467450     0.826170     0.341780    Uiso  0.013825 O
   O164       1.0     0.242150     0.707520     0.393230    Uiso  0.013825 O
   O165       1.0     0.000050     0.773400     0.388550    Uiso  0.013825 O
   O169       1.0     0.751260     0.628450     0.131860    Uiso  0.013825 O
   O170       1.0     0.232590     0.536780     0.639740    Uiso  0.013825 O
   O171       1.0     0.254240     0.583380     0.618740    Uiso  0.013825 O
   O172       1.0     0.232600     0.629920     0.139700    Uiso  0.013825 O
   O173       1.0     0.254250     0.583320     0.118700    Uiso  0.013825 O
   O179       1.0     0.251960     0.604730     0.385340    Uiso  0.013825 O
   O181       1.0     0.754410     0.585990     0.120760    Uiso  0.013825 O
   O185       1.0     0.495550     0.515500     0.110900    Uiso  0.013825 O
   O188       1.0     0.720510     0.658510     0.862620    Uiso  0.013825 O
   O189       1.0     0.032540     0.507160     0.658190    Uiso  0.013825 O
   O190       1.0     0.032550     0.659500     0.158150    Uiso  0.013825 O
   O192       1.0     0.257850     0.625810     0.606720    Uiso  0.013825 O
   O193       1.0     0.499950     0.559920     0.611500    Uiso  0.013825 O
   O194       1.0     0.495540     0.651160     0.610940    Uiso  0.013825 O
   O195       1.0     0.257850     0.540850     0.106700    Uiso  0.013825 O
   O196       1.0     0.499960     0.606750     0.111440    Uiso  0.013825 O
   O197       1.0     0.498740     0.538230     0.368240    Uiso  0.013825 O
   O198       1.0     0.017410     0.629930     0.860290    Uiso  0.013825 O
   O199       1.0     0.995760     0.583330     0.881290    Uiso  0.013825 O
   O201       1.0     0.995750     0.583370     0.381250    Uiso  0.013825 O
   O202       1.0     0.751250     0.538220     0.631780    Uiso  0.013825 O
   O203       1.0     0.251950     0.561970     0.885300    Uiso  0.013825 O
   O204       1.0     0.754390     0.580690     0.620760    Uiso  0.013825 O
   O205       1.0     0.720510     0.508150     0.362600    Uiso  0.013825 O
   O206       1.0     0.273190     0.513700     0.892190    Uiso  0.013825 O
   O207       1.0     0.998040     0.561980     0.114690    Uiso  0.013825 O
   O208       1.0     0.259850     0.605860     0.866720    Uiso  0.013825 O
   O209       1.0     0.495590     0.580670     0.379260    Uiso  0.013825 O
   O210       1.0     0.484360     0.561820     0.118580    Uiso  0.013825 O
   O211       1.0     0.747990     0.629030     0.611150    Uiso  0.013825 O
   O212       1.0     0.765660     0.561830     0.881450    Uiso  0.013825 O
   O214       1.0     0.990160     0.605850     0.133310    Uiso  0.013825 O
   O215       1.0     0.976810     0.513700     0.107790    Uiso  0.013825 O
   O216       1.0     0.529510     0.508150     0.637400    Uiso  0.013825 O
   O219       1.0     0.502030     0.629020     0.388860    Uiso  0.013825 O
   M100       1.0     0.623100     0.414630     0.999510    Uiso  0.007943 Mn
   M101       1.0     0.130110     0.370920     0.488270    Uiso  0.007943 Mn
   M102       1.0     0.874990     0.486890     0.999980    Uiso  0.007943 Ca
   M103       1.0     0.874990     0.438460     0.000030    Uiso  0.007943 Cr
   M104       1.0     0.107750     0.362440     0.004360    Uiso  0.007943 Ca
   M105       1.0     0.126890     0.414620     0.000480    Uiso  0.007943 Mn
   M106       1.0     0.619900     0.370930     0.511730    Uiso  0.007943 Mn
   M107       1.0     0.374990     0.347750     0.500030    Uiso  0.007943 Cr
   M108       1.0     0.374990     0.391660     0.000030    Uiso  0.007943 Mn
   M109       1.0     0.123350     0.440770     0.246700    Uiso  0.007943 Mn
   M110       1.0     0.123350     0.392540     0.746590    Uiso  0.007943 Cr
   M111       1.0     0.107760     0.470840     0.504340    Uiso  0.007943 Ca
   M112       1.0     0.126900     0.418690     0.500540    Uiso  0.007943 Mn
   M114       1.0     0.875010     0.346420     0.500070    Uiso  0.007943 Ca
   M115       1.0     0.875010     0.394860     0.500020    Uiso  0.007943 Cr
   M116       1.0     0.642250     0.470870     0.495690    Uiso  0.007943 Ca
   M117       1.0     0.623110     0.418690     0.499400    Uiso  0.007943 Mn
   M118       1.0     0.130100     0.462390     0.988320    Uiso  0.007943 Mn
   M121       1.0     0.376650     0.225900     0.753370    Uiso  0.007943 Mn
   M123       1.0     0.392250     0.195800     0.495630    Uiso  0.007943 Ca
   M124       1.0     0.373100     0.247970     0.499500    Uiso  0.007943 Mn
   M125       1.0     0.880100     0.204250     0.988350    Uiso  0.007943 Mn
   M126       1.0     0.625000     0.320250     0.500000    Uiso  0.007943 Ca
   M127       1.0     0.625000     0.271800     0.500000    Uiso  0.007943 Cr
   M128       1.0     0.857750     0.195800     0.504370    Uiso  0.007943 Ca
   M129       1.0     0.876900     0.247950     0.500580    Uiso  0.007943 Mn
   M130       1.0     0.369900     0.204280     0.011720    Uiso  0.007943 Mn
   M131       1.0     0.125000     0.181100     1.000000    Uiso  0.007943 Cr
   M132       1.0     0.125000     0.225000     0.500000    Uiso  0.007943 Mn
   M133       1.0     0.873350     0.274100     0.746630    Uiso  0.007943 Mn
