# Supplementary material for: Glass bead games: enumeration of possible polytypes based on two stacking vectors and applications to the iron-ore sinter phases SFCA and SFCA-I
Source: Acta Crystallogr A Found Adv. 2026 Apr 23;82(Pt 3):145–62. doi: 10.1107/S2053273326003505 (PMC13131315; doi:10.1107/S2053273326003505)
Supplement: Supplementary file 2 [file a-82-00145-sup2.zip › SFCA_I_m=6_112122.cif]

#======================================================================
# CRYSTAL DATA
#----------------------------------------------------------------------
data_VESTA_phase_1

_chemical_name_common                  'generated_by_bilbao_crystallographic_s'
_cell_length_a                         10.578300
_cell_length_b                         64.132797
_cell_length_c                         10.406100
_cell_angle_alpha                      90.040001
_cell_angle_beta                       110.169998
_cell_angle_gamma                      90.110001
_cell_volume                           6626.702641
_space_group_name_H-M_alt              'P c'
_space_group_IT_number                 7

loop_
_space_group_symop_operation_xyz
   'x, y, z'
   'x, -y, z+1/2'

loop_
   _atom_site_label
   _atom_site_occupancy
   _atom_site_fract_x
   _atom_site_fract_y
   _atom_site_fract_z
   _atom_site_adp_type
   _atom_site_U_iso_or_equiv
   _atom_site_type_symbol
   M1         1.0     0.876640     0.309040     0.753310    Uiso  0.007943 Mn
   M2         1.0     0.876650     0.357300     0.253450    Uiso  0.007943 Mn
   M10        1.0     0.869880     0.287440     0.011720    Uiso  0.007943 Mn
   M11        1.0     0.625010     0.264260     0.000000    Uiso  0.007943 Mn
   M12        1.0     0.625020     0.308170     0.499990    Uiso  0.007943 Mn
   T1         1.0     0.205970     0.262520     0.709490    Uiso  0.005728 Cl
   T2         1.0     0.544940     0.263960     0.298020    Uiso  0.005728 Ca
   T3         1.0     0.705040     0.263980     0.701970    Uiso  0.005728 Ca
   T4         1.0     0.205970     0.403810     0.209550    Uiso  0.005728 Cl
   T5         1.0     0.565120     0.310680     0.813010    Uiso  0.005728 Cr
   T6         1.0     0.179940     0.311130     0.691480    Uiso  0.005728 Cr
   T7         1.0     0.179930     0.355220     0.191480    Uiso  0.005728 Cr
   O1         1.0     0.751250     0.378300     0.131900    Uiso  0.013825 O
   O2         1.0     0.232600     0.286620     0.639800    Uiso  0.013825 O
   O10        1.0     0.976810     0.402810     0.607830    Uiso  0.013825 O
   O11        1.0     0.251950     0.354570     0.385400    Uiso  0.013825 O
   O12        1.0     0.990160     0.310640     0.633220    Uiso  0.013825 O
   O13        1.0     0.754390     0.335830     0.120780    Uiso  0.013825 O
   O14        1.0     0.765670     0.354680     0.381450    Uiso  0.013825 O
   O15        1.0     0.502060     0.287460     0.888820    Uiso  0.013825 O
   O16        1.0     0.484380     0.354650     0.618550    Uiso  0.013825 O
   O17        1.0     0.495540     0.265330     0.110880    Uiso  0.013825 O
   O18        1.0     0.259850     0.310680     0.366800    Uiso  0.013825 O
   O19        1.0     0.273190     0.402810     0.392230    Uiso  0.013825 O
   O20        1.0     0.720520     0.408350     0.862650    Uiso  0.013825 O
   O21        1.0     0.032550     0.257000     0.658200    Uiso  0.013825 O
   O22        1.0     0.032540     0.409330     0.158130    Uiso  0.013825 O
   O23        1.0     0.747970     0.287480     0.111150    Uiso  0.013825 O
   O24        1.0     0.257850     0.375650     0.606750    Uiso  0.013825 O
   O25        1.0     0.499960     0.309760     0.611470    Uiso  0.013825 O
   M20        1.0     0.892240     0.387390     0.995710    Uiso  0.007943 Ca
   T10        1.0     0.705060     0.402370     0.201980    Uiso  0.005728 Ca
   T11        1.0     0.544960     0.402360     0.798030    Uiso  0.005728 Ca
   T12        1.0     0.044030     0.262530     0.290450    Uiso  0.005728 Cl
   T13        1.0     0.684880     0.355650     0.686990    Uiso  0.005728 Cr
   T14        1.0     0.070060     0.355210     0.808520    Uiso  0.005728 Cr
   T15        1.0     0.070070     0.311110     0.308520    Uiso  0.005728 Cr
   T16        1.0     0.684890     0.310650     0.187000    Uiso  0.005728 Cr
   M25        1.0     0.126650     0.142380     0.253500    Uiso  0.007943 Mn
   M26        1.0     0.126650     0.190630     0.753350    Uiso  0.007943 Mn
   M27        1.0     0.142250     0.112280     0.995750    Uiso  0.007943 Ca
   M28        1.0     0.123100     0.164430     0.999550    Uiso  0.007943 Mn
   M29        1.0     0.630100     0.120780     0.488300    Uiso  0.007943 Mn
   M30        1.0     0.375000     0.236730     0.000100    Uiso  0.007943 Ca
   M31        1.0     0.375000     0.188280     0.999950    Uiso  0.007943 Cr
   M32        1.0     0.607750     0.112330     0.004350    Uiso  0.007943 Ca
   M33        1.0     0.626900     0.164480     0.000550    Uiso  0.007943 Mn
   M34        1.0     0.119900     0.120730     0.511750    Uiso  0.007943 Mn
   M35        1.0     0.875000     0.097580     0.499950    Uiso  0.007943 Cr
   M36        1.0     0.875000     0.141480     0.999950    Uiso  0.007943 Mn
   T17        1.0     0.455950     0.095880     0.209600    Uiso  0.005728 Cl
   T18        1.0     0.794950     0.097330     0.798100    Uiso  0.005728 Ca
   T19        1.0     0.955050     0.097280     0.201950    Uiso  0.005728 Ca
   T20        1.0     0.455950     0.237130     0.709450    Uiso  0.005728 Cl
   T21        1.0     0.815100     0.143980     0.313000    Uiso  0.005728 Cr
   T22        1.0     0.429950     0.144430     0.191450    Uiso  0.005728 Cr
   T23        1.0     0.429950     0.188530     0.691450    Uiso  0.005728 Cr
   T24        1.0     0.815100     0.188980     0.813000    Uiso  0.005728 Cr
   M37        1.0     0.623350     0.190630     0.246600    Uiso  0.007943 Mn
   M38        1.0     0.623350     0.142380     0.746750    Uiso  0.007943 Mn
   M39        1.0     0.607750     0.220730     0.504350    Uiso  0.007943 Ca
   M40        1.0     0.626900     0.168530     0.500700    Uiso  0.007943 Mn
   M41        1.0     0.119900     0.212230     0.011750    Uiso  0.007943 Mn
   M42        1.0     0.375000     0.096280     0.499950    Uiso  0.007943 Ca
   M43        1.0     0.375000     0.144680     0.499950    Uiso  0.007943 Cr
   M44        1.0     0.142250     0.220680     0.495750    Uiso  0.007943 Ca
   M45        1.0     0.123100     0.168530     0.499550    Uiso  0.007943 Mn
   M46        1.0     0.630100     0.212230     0.988450    Uiso  0.007943 Mn
   M47        1.0     0.875000     0.235430     0.000100    Uiso  0.007943 Cr
   M48        1.0     0.875000     0.191480     0.499950    Uiso  0.007943 Mn
   T25        1.0     0.294050     0.237130     0.290450    Uiso  0.005728 Cl
   T26        1.0     0.955050     0.235680     0.701950    Uiso  0.005728 Ca
   T27        1.0     0.794950     0.235730     0.298100    Uiso  0.005728 Ca
   T28        1.0     0.294050     0.095880     0.790600    Uiso  0.005728 Cl
   T29        1.0     0.934900     0.189030     0.187050    Uiso  0.005728 Cr
   T30        1.0     0.320050     0.188580     0.308600    Uiso  0.005728 Cr
   T31        1.0     0.320050     0.144480     0.808600    Uiso  0.005728 Cr
   T32        1.0     0.934900     0.144030     0.687050    Uiso  0.005728 Cr
   O100       1.0     0.015700     0.144980     0.381450    Uiso  0.013825 O
   O101       1.0     0.004450     0.234330     0.889050    Uiso  0.013825 O
   O102       1.0     0.240150     0.189030     0.633250    Uiso  0.013825 O
   O103       1.0     0.226800     0.096880     0.607900    Uiso  0.013825 O
   O104       1.0     0.779550     0.091330     0.137500    Uiso  0.013825 O
   O105       1.0     0.467450     0.242680     0.341950    Uiso  0.013825 O
   O106       1.0     0.467450     0.090330     0.841800    Uiso  0.013825 O
   O107       1.0     0.752050     0.212230     0.888900    Uiso  0.013825 O
   O108       1.0     0.242150     0.124030     0.393400    Uiso  0.013825 O
   O109       1.0     0.000050     0.189880     0.388500    Uiso  0.013825 O
   O110       1.0     0.004450     0.098680     0.389200    Uiso  0.013825 O
   O111       1.0     0.242150     0.208980     0.893250    Uiso  0.013825 O
   O112       1.0     0.000050     0.143080     0.888500    Uiso  0.013825 O
   M49        1.0     0.876650     0.975730     0.753350    Uiso  0.007943 Mn
   M51        1.0     0.892250     0.945630     0.495600    Uiso  0.007943 Ca
   M52        1.0     0.873100     0.997780     0.499400    Uiso  0.007943 Mn
   M53        1.0     0.380100     0.954080     0.988300    Uiso  0.007943 Mn
   M54        1.0     0.125000     0.070080     0.499950    Uiso  0.007943 Ca
   M55        1.0     0.125000     0.021630     0.500100    Uiso  0.007943 Cr
   M56        1.0     0.357750     0.945630     0.504350    Uiso  0.007943 Ca
   M57        1.0     0.376900     0.997780     0.500550    Uiso  0.007943 Mn
   M58        1.0     0.869900     0.954080     0.011600    Uiso  0.007943 Mn
   M59        1.0     0.625000     0.930930     0.000100    Uiso  0.007943 Cr
   M60        1.0     0.625000     0.974830     0.500100    Uiso  0.007943 Mn
   T33        1.0     0.205950     0.929180     0.709600    Uiso  0.005728 Cl
   T34        1.0     0.544950     0.930630     0.298100    Uiso  0.005728 Ca
   T35        1.0     0.705050     0.930630     0.702100    Uiso  0.005728 Ca
   T37        1.0     0.565100     0.977330     0.812850    Uiso  0.005728 Cr
   T38        1.0     0.179950     0.977780     0.691600    Uiso  0.005728 Cr
   O113       1.0     0.751250     0.044930     0.131800    Uiso  0.013825 O
   O114       1.0     0.232600     0.953230     0.639750    Uiso  0.013825 O
   O115       1.0     0.254250     0.999830     0.618750    Uiso  0.013825 O
   O118       1.0     0.498750     0.044930     0.868100    Uiso  0.013825 O
   O119       1.0     0.998050     0.021230     0.614700    Uiso  0.013825 O
   O120       1.0     0.495600     0.002480     0.879300    Uiso  0.013825 O
   O121       1.0     0.529550     0.074980     0.137350    Uiso  0.013825 O
   O122       1.0     0.976800     0.069480     0.607900    Uiso  0.013825 O
   O123       1.0     0.251950     0.021180     0.385350    Uiso  0.013825 O
   O124       1.0     0.990150     0.977330     0.633250    Uiso  0.013825 O
   O125       1.0     0.754400     0.002480     0.120900    Uiso  0.013825 O
   O126       1.0     0.765700     0.021330     0.381300    Uiso  0.013825 O
   O127       1.0     0.502050     0.954130     0.888900    Uiso  0.013825 O
   O128       1.0     0.484400     0.021330     0.618600    Uiso  0.013825 O
   O129       1.0     0.495550     0.931980     0.111000    Uiso  0.013825 O
   O130       1.0     0.259850     0.977330     0.366650    Uiso  0.013825 O
   O131       1.0     0.273200     0.069480     0.392300    Uiso  0.013825 O
   O132       1.0     0.720550     0.074980     0.862550    Uiso  0.013825 O
   O133       1.0     0.032550     0.923680     0.658250    Uiso  0.013825 O
   O135       1.0     0.748000     0.954180     0.111150    Uiso  0.013825 O
   O136       1.0     0.257850     0.042280     0.606650    Uiso  0.013825 O
   O137       1.0     0.499950     0.976430     0.611550    Uiso  0.013825 O
   M61        1.0     0.373350     0.023930     0.746600    Uiso  0.007943 Mn
   T41        1.0     0.044050     0.070480     0.790600    Uiso  0.005728 Cl
   T45        1.0     0.684900     0.022330     0.687050    Uiso  0.005728 Cr
   T46        1.0     0.070050     0.021880     0.808600    Uiso  0.005728 Cr
   O142       1.0     0.017400     0.046380     0.860300    Uiso  0.013825 O
   O143       1.0     0.995750     0.999780     0.881300    Uiso  0.013825 O
   O157       1.0     0.754450     0.067630     0.389050    Uiso  0.013825 O
   O161       1.0     0.217450     0.076030     0.841800    Uiso  0.013825 O
   O164       1.0     0.992150     0.957380     0.893250    Uiso  0.013825 O
   O165       1.0     0.750050     0.023230     0.888650    Uiso  0.013825 O
   O169       1.0     0.001250     0.878280     0.631950    Uiso  0.013825 O
   O170       1.0     0.482600     0.786630     0.139750    Uiso  0.013825 O
   O171       1.0     0.504250     0.833230     0.118750    Uiso  0.013825 O
   O172       1.0     0.482600     0.879730     0.639750    Uiso  0.013825 O
   O173       1.0     0.504250     0.833130     0.618750    Uiso  0.013825 O
   O174       1.0     0.748750     0.878280     0.368250    Uiso  0.013825 O
   O175       1.0     0.248050     0.854530     0.114700    Uiso  0.013825 O
   O176       1.0     0.745600     0.835780     0.379300    Uiso  0.013825 O
   O179       1.0     0.501950     0.854580     0.885350    Uiso  0.013825 O
   O181       1.0     0.004400     0.835830     0.620750    Uiso  0.013825 O
   O184       1.0     0.734400     0.854630     0.118600    Uiso  0.013825 O
   O185       1.0     0.745550     0.765330     0.610850    Uiso  0.013825 O
   O186       1.0     0.509850     0.810680     0.866800    Uiso  0.013825 O
   O187       1.0     0.523200     0.902780     0.892300    Uiso  0.013825 O
   O188       1.0     0.970550     0.908330     0.362700    Uiso  0.013825 O
   O189       1.0     0.282550     0.756980     0.158250    Uiso  0.013825 O
   O190       1.0     0.282550     0.909330     0.658100    Uiso  0.013825 O
   O191       1.0     0.998000     0.787480     0.611150    Uiso  0.013825 O
   O192       1.0     0.507850     0.875630     0.106800    Uiso  0.013825 O
   O193       1.0     0.749950     0.809730     0.111550    Uiso  0.013825 O
   O194       1.0     0.745550     0.900980     0.111000    Uiso  0.013825 O
   O195       1.0     0.507850     0.790680     0.606650    Uiso  0.013825 O
   O196       1.0     0.749950     0.856580     0.611400    Uiso  0.013825 O
   O197       1.0     0.748750     0.788080     0.868250    Uiso  0.013825 O
   O198       1.0     0.267400     0.879780     0.360300    Uiso  0.013825 O
   O199       1.0     0.245750     0.833180     0.381300    Uiso  0.013825 O
   O200       1.0     0.267400     0.786580     0.860300    Uiso  0.013825 O
   O201       1.0     0.245750     0.833180     0.881300    Uiso  0.013825 O
   O202       1.0     0.001250     0.788030     0.131800    Uiso  0.013825 O
   O203       1.0     0.501950     0.811780     0.385350    Uiso  0.013825 O
   O204       1.0     0.004400     0.830530     0.120750    Uiso  0.013825 O
   O205       1.0     0.970550     0.757980     0.862550    Uiso  0.013825 O
   O206       1.0     0.523200     0.763530     0.392150    Uiso  0.013825 O
   O207       1.0     0.248050     0.811830     0.614700    Uiso  0.013825 O
   O208       1.0     0.509850     0.855680     0.366800    Uiso  0.013825 O
   O209       1.0     0.745600     0.830480     0.879300    Uiso  0.013825 O
   O210       1.0     0.734400     0.811630     0.618600    Uiso  0.013825 O
   O211       1.0     0.998000     0.878880     0.111150    Uiso  0.013825 O
   O212       1.0     0.015700     0.811680     0.381450    Uiso  0.013825 O
   O214       1.0     0.240150     0.855680     0.633400    Uiso  0.013825 O
   O215       1.0     0.226800     0.763530     0.607750    Uiso  0.013825 O
   O216       1.0     0.779550     0.757980     0.137350    Uiso  0.013825 O
   O219       1.0     0.752050     0.878830     0.888900    Uiso  0.013825 O
   M100       1.0     0.873110     0.664440     0.499570    Uiso  0.007943 Mn
   M101       1.0     0.380120     0.620770     0.988280    Uiso  0.007943 Mn
   M102       1.0     0.124980     0.736720     0.500060    Uiso  0.007943 Ca
   M103       1.0     0.124990     0.688300     0.500010    Uiso  0.007943 Cr
   M104       1.0     0.357740     0.612270     0.504470    Uiso  0.007943 Ca
   M105       1.0     0.376880     0.664480     0.500510    Uiso  0.007943 Mn
   M106       1.0     0.869900     0.620740     0.011760    Uiso  0.007943 Mn
   M107       1.0     0.624990     0.597590     1.000000    Uiso  0.007943 Cr
   M108       1.0     0.624980     0.641500     0.500010    Uiso  0.007943 Mn
   T69        1.0     0.565110     0.643980     0.813000    Uiso  0.005728 Cr
   O225       1.0     0.751260     0.711620     0.131780    Uiso  0.013825 O
   O226       1.0     0.232590     0.619930     0.639730    Uiso  0.013825 O
   O227       1.0     0.254240     0.666530     0.618720    Uiso  0.013825 O
   O229       1.0     0.254250     0.666450     0.118800    Uiso  0.013825 O
   O230       1.0     0.498750     0.711580     0.868250    Uiso  0.013825 O
   O231       1.0     0.998050     0.687850     0.614750    Uiso  0.013825 O
   O232       1.0     0.495610     0.669160     0.879230    Uiso  0.013825 O
   O233       1.0     0.529530     0.741680     0.137350    Uiso  0.013825 O
   O234       1.0     0.976810     0.736140     0.607780    Uiso  0.013825 O
   O235       1.0     0.251960     0.687880     0.385320    Uiso  0.013825 O
   O236       1.0     0.990150     0.643970     0.633350    Uiso  0.013825 O
   O237       1.0     0.754410     0.669140     0.120780    Uiso  0.013825 O
   O238       1.0     0.765670     0.687980     0.381450    Uiso  0.013825 O
   O239       1.0     0.502030     0.620820     0.888850    Uiso  0.013825 O
   O240       1.0     0.484380     0.688020     0.618550    Uiso  0.013825 O
   O241       1.0     0.495550     0.598670     0.110950    Uiso  0.013825 O
   O242       1.0     0.259840     0.643970     0.366780    Uiso  0.013825 O
   O243       1.0     0.273190     0.736140     0.392180    Uiso  0.013825 O
   O244       1.0     0.720520     0.741680     0.862550    Uiso  0.013825 O
   O247       1.0     0.747990     0.620790     0.111180    Uiso  0.013825 O
   O248       1.0     0.257850     0.708980     0.606650    Uiso  0.013825 O
   O249       1.0     0.499950     0.643100     0.611450    Uiso  0.013825 O
   M109       1.0     0.373350     0.690580     0.746750    Uiso  0.007943 Mn
   M110       1.0     0.373360     0.642370     0.246690    Uiso  0.007943 Cr
   M111       1.0     0.357760     0.720670     0.004430    Uiso  0.007943 Ca
   M112       1.0     0.376890     0.668510     0.000630    Uiso  0.007943 Mn
   M114       1.0     0.125020     0.596230     0.000090    Uiso  0.007943 Ca
   M115       1.0     0.125010     0.644700     0.999990    Uiso  0.007943 Cr
   M116       1.0     0.892260     0.720680     0.995740    Uiso  0.007943 Ca
   M117       1.0     0.873120     0.668520     0.999500    Uiso  0.007943 Mn
   M118       1.0     0.380100     0.712220     0.488390    Uiso  0.007943 Mn
   T76        1.0     0.044030     0.595850     0.290510    Uiso  0.005728 Cl
   O253       1.0     0.498740     0.621380     0.368220    Uiso  0.013825 O
   O254       1.0     0.017410     0.713080     0.860270    Uiso  0.013825 O
   O255       1.0     0.995760     0.666470     0.881280    Uiso  0.013825 O
   O256       1.0     0.017400     0.619900     0.360350    Uiso  0.013825 O
   O257       1.0     0.995750     0.666500     0.381350    Uiso  0.013825 O
   O263       1.0     0.998040     0.645120     0.114680    Uiso  0.013825 O
   O265       1.0     0.495590     0.663860     0.379230    Uiso  0.013825 O
   O269       1.0     0.754450     0.734330     0.389050    Uiso  0.013825 O
   O272       1.0     0.529530     0.591320     0.637450    Uiso  0.013825 O
   O273       1.0     0.217460     0.742660     0.841870    Uiso  0.013825 O
   O274       1.0     0.217450     0.590330     0.341800    Uiso  0.013825 O
   O276       1.0     0.992150     0.624020     0.893350    Uiso  0.013825 O
   O277       1.0     0.750050     0.689900     0.888550    Uiso  0.013825 O
   O278       1.0     0.754460     0.598660     0.889120    Uiso  0.013825 O
   O279       1.0     0.992150     0.708980     0.393250    Uiso  0.013825 O
   O280       1.0     0.750040     0.643090     0.388530    Uiso  0.013825 O
   M121       1.0     0.626650     0.475730     0.253350    Uiso  0.007943 Mn
   M123       1.0     0.642250     0.445630     0.995600    Uiso  0.007943 Ca
   M124       1.0     0.623100     0.497830     0.999550    Uiso  0.007943 Mn
   M125       1.0     0.130100     0.454080     0.488300    Uiso  0.007943 Mn
   M126       1.0     0.875000     0.570080     0.999950    Uiso  0.007943 Ca
   M127       1.0     0.875000     0.521630     0.000100    Uiso  0.007943 Cr
   M128       1.0     0.107750     0.445630     0.004350    Uiso  0.007943 Ca
   M129       1.0     0.126900     0.497780     0.000550    Uiso  0.007943 Mn
   M130       1.0     0.619900     0.454130     0.511750    Uiso  0.007943 Mn
   M131       1.0     0.375000     0.430930     0.500100    Uiso  0.007943 Cr
   M132       1.0     0.375000     0.474830     0.000100    Uiso  0.007943 Mn
   T81        1.0     0.955950     0.429180     0.209600    Uiso  0.005728 Cl
   T82        1.0     0.294950     0.430630     0.798100    Uiso  0.005728 Ca
   T83        1.0     0.455050     0.430630     0.202100    Uiso  0.005728 Ca
   T85        1.0     0.315100     0.477280     0.313000    Uiso  0.005728 Cr
   T86        1.0     0.929950     0.477780     0.191600    Uiso  0.005728 Cr
   O281       1.0     0.501250     0.544930     0.631800    Uiso  0.013825 O
   O282       1.0     0.982600     0.453230     0.139750    Uiso  0.013825 O
   O283       1.0     0.004250     0.499830     0.118750    Uiso  0.013825 O
   O286       1.0     0.248750     0.544980     0.368250    Uiso  0.013825 O
   O287       1.0     0.748050     0.521230     0.114700    Uiso  0.013825 O
   O288       1.0     0.245600     0.502480     0.379300    Uiso  0.013825 O
   O289       1.0     0.279550     0.575030     0.637500    Uiso  0.013825 O
   O290       1.0     0.726800     0.569480     0.107900    Uiso  0.013825 O
   O291       1.0     0.001950     0.521180     0.885350    Uiso  0.013825 O
   O292       1.0     0.740150     0.477330     0.133250    Uiso  0.013825 O
   O293       1.0     0.504400     0.502480     0.620900    Uiso  0.013825 O
   O294       1.0     0.515700     0.521330     0.881600    Uiso  0.013825 O
   O295       1.0     0.252050     0.454130     0.388900    Uiso  0.013825 O
   O296       1.0     0.234400     0.521330     0.118600    Uiso  0.013825 O
   O297       1.0     0.245550     0.431980     0.611000    Uiso  0.013825 O
   O298       1.0     0.009850     0.477280     0.866800    Uiso  0.013825 O
   O299       1.0     0.023200     0.569480     0.892300    Uiso  0.013825 O
   O300       1.0     0.470550     0.575030     0.362700    Uiso  0.013825 O
   O301       1.0     0.782550     0.423680     0.158250    Uiso  0.013825 O
   O303       1.0     0.498000     0.454130     0.611300    Uiso  0.013825 O
   O304       1.0     0.007850     0.542330     0.106800    Uiso  0.013825 O
   O305       1.0     0.249950     0.476430     0.111550    Uiso  0.013825 O
   M133       1.0     0.123350     0.523930     0.246600    Uiso  0.007943 Mn
   T89        1.0     0.794050     0.570480     0.290600    Uiso  0.005728 Cl
   T93        1.0     0.434900     0.522330     0.187050    Uiso  0.005728 Cr
   T94        1.0     0.820050     0.521880     0.308600    Uiso  0.005728 Cr
   O310       1.0     0.767400     0.546380     0.360300    Uiso  0.013825 O
   O311       1.0     0.745750     0.499780     0.381300    Uiso  0.013825 O
   O325       1.0     0.504450     0.567680     0.889200    Uiso  0.013825 O
   O329       1.0     0.967450     0.575980     0.341950    Uiso  0.013825 O
   O332       1.0     0.742150     0.457330     0.393400    Uiso  0.013825 O
   O333       1.0     0.500050     0.523230     0.388650    Uiso  0.013825 O
