# Supplementary material for: Glass bead games: enumeration of possible polytypes based on two stacking vectors and applications to the iron-ore sinter phases SFCA and SFCA-I
Source: Acta Crystallogr A Found Adv. 2026 Apr 23;82(Pt 3):145–62. doi: 10.1107/S2053273326003505 (PMC13131315; doi:10.1107/S2053273326003505)
Supplement: Supplementary file 2 [file a-82-00145-sup2.zip › SFCA_I_m=1_1.cif]

#======================================================================
# CRYSTAL DATA
#----------------------------------------------------------------------
data_VESTA_phase_1

_chemical_name_common                  'generated_by_bilbao_crystallographic_s'
_cell_length_a                         10.406100
_cell_length_b                         10.578300
_cell_length_c                         11.790500
_cell_angle_alpha                      94.239998
_cell_angle_beta                       111.379997
_cell_angle_gamma                      110.169998
_cell_volume                           1104.466320
_space_group_name_H-M_alt              'P -1'
_space_group_IT_number                 2

loop_
_space_group_symop_operation_xyz
   'x, y, z'
   '-x, -y, -z'

loop_
   _atom_site_label
   _atom_site_occupancy
   _atom_site_fract_x
   _atom_site_fract_y
   _atom_site_fract_z
   _atom_site_adp_type
   _atom_site_U_iso_or_equiv
   _atom_site_type_symbol
   M1         1.0     0.431650     0.714050     0.356260    Uiso  0.007943 Mn
   M10        1.0     0.622480     0.676680     0.222480    Uiso  0.007943 Mn
   M11        1.0     0.541660     0.399150     0.086520    Uiso  0.007943 Cr
   M12        1.0     0.176370     0.462440     0.349980    Uiso  0.007943 Mn
   T1         1.0     0.250110     0.974510     0.079450    Uiso  0.005728 S
   O1         1.0     0.015300     0.693500     0.770400    Uiso  0.013825 O
   O2         1.0     0.247800     0.034300     0.221600    Uiso  0.013825 O
   O3         1.0     0.369400     0.130600     0.501200    Uiso  0.013825 O
   O10        1.0     0.563300     0.953800     0.909100    Uiso  0.013825 O
   O11        1.0     0.200300     0.160000     0.629600    Uiso  0.013825 O
   O12        1.0     0.317400     0.831300     0.365900    Uiso  0.013825 O
   O13        1.0     0.878100     0.635000     0.518100    Uiso  0.013825 O
   O14        1.0     0.195600     0.676000     0.627400    Uiso  0.013825 O
   O15        1.0     0.503000     0.314200     0.229900    Uiso  0.013825 O
   O16        1.0     0.434400     0.395500     0.630600    Uiso  0.013825 O
   O17        1.0     0.663100     0.278000     0.102900    Uiso  0.013825 O
   O18        1.0     0.049900     0.100500     0.364000    Uiso  0.013825 O
   O19        1.0     0.356400     0.254500     0.926500    Uiso  0.013825 O
   O20        1.0     0.843100     0.708400     0.954600    Uiso  0.013825 O
   O21        1.0     0.192400     0.794900     0.046800    Uiso  0.013825 O
   O22        1.0     0.127800     0.022100     0.960900    Uiso  0.013825 O
   O23        1.0     0.721200     0.558100     0.221800    Uiso  0.013825 O
   O24        1.0     0.483700     0.198900     0.753600    Uiso  0.013825 O
   O25        1.0     0.296700     0.341500     0.360700    Uiso  0.013825 O
   O26        1.0     0.568600     0.468000     0.916800    Uiso  0.013825 O
   O27        1.0     0.728500     0.066200     0.244000    Uiso  0.013825 O
   O28        1.0     0.927400     0.409000     0.641600    Uiso  0.013825 O
   M14        1.0     0.924000     0.210300     0.354410    Uiso  0.007943 Cr
   M15        1.0     0.914610     0.313230     0.826170    Uiso  0.007943 Ca
   M16        1.0     0.756750     0.254580     0.512880    Uiso  0.007943 Mn
   M17        1.0     0.397810     0.811540     0.771370    Uiso  0.007943 Cr
   M18        1.0     0.525900     0.886690     0.078550    Uiso  0.007943 Ca
   M19        1.0     0.685510     0.967170     0.369170    Uiso  0.007943 Cr
   M20        1.0     0.904950     0.847230     0.824240    Uiso  0.007943 Ca
   M21        1.0     0.755010     0.750500     0.511550    Uiso  0.007943 Mn
   T10        1.0     0.158490     0.679940     0.910470    Uiso  0.005728 K
   T11        1.0     0.759290     0.522180     0.919870    Uiso  0.005728 Sc
   T12        1.0     0.827760     0.810880     0.072910    Uiso  0.005728 Ar
   T13        1.0     0.504010     0.592480     0.633650    Uiso  0.005728 Cr
   T14        1.0     0.623970     0.978180     0.630660    Uiso  0.005728 Cr
   T15        1.0     0.991500     0.911170     0.366110    Uiso  0.005728 Cr
   T16        1.0     0.868690     0.526570     0.363590    Uiso  0.005728 V
   O32        1.0     0.967300     0.818600     0.219500    Uiso  0.013825 O
   O33        1.0     0.130900     0.871600     0.499100    Uiso  0.013825 O
   O34        1.0     0.248100     0.558900     0.229100    Uiso  0.013825 O
   O35        1.0     0.571700     0.094600     0.373100    Uiso  0.013825 O
   O36        1.0     0.365600     0.624900     0.486300    Uiso  0.013825 O
   O37        1.0     0.885700     0.484400     0.052600    Uiso  0.013825 O
