# Supplementary material for: Glass bead games: enumeration of possible polytypes based on two stacking vectors and applications to the iron-ore sinter phases SFCA and SFCA-I
Source: Acta Crystallogr A Found Adv. 2026 Apr 23;82(Pt 3):145–62. doi: 10.1107/S2053273326003505 (PMC13131315; doi:10.1107/S2053273326003505)
Supplement: Supplementary file 2 [file a-82-00145-sup2.zip › SFCA_I_m=2_12.cif]

#======================================================================
# CRYSTAL DATA
#----------------------------------------------------------------------
data_VESTA_phase_1

_chemical_name_common                  'generated_by_bilbao_crystallographic_s'
_cell_length_a                         10.578300
_cell_length_b                         21.377600
_cell_length_c                         10.406100
_cell_angle_alpha                      90.000000
_cell_angle_beta                       110.169998
_cell_angle_gamma                      90.000000
_cell_volume                           2208.907336
_space_group_name_H-M_alt              'P 21/c'
_space_group_IT_number                 14

loop_
_space_group_symop_operation_xyz
   'x, y, z'
   '-x, -y, -z'
   '-x, y+1/2, -z+1/2'
   'x, -y+1/2, z+1/2'

loop_
   _atom_site_label
   _atom_site_occupancy
   _atom_site_fract_x
   _atom_site_fract_y
   _atom_site_fract_z
   _atom_site_adp_type
   _atom_site_U_iso_or_equiv
   _atom_site_type_symbol
   M1         1.0     0.626650     0.177660     0.253360    Uiso  0.007943 Mn
   M10        1.0     0.619890     0.112760     0.511690    Uiso  0.007943 Mn
   M11        1.0     0.375000     0.043280     0.500000    Uiso  0.007943 Cr
   M12        1.0     0.375000     0.175000     0.000000    Uiso  0.007943 Mn
   T1         1.0     0.955970     0.038090     0.209540    Uiso  0.005728 Cl
   O1         1.0     0.501260     0.385310     0.631810    Uiso  0.013825 O
   O2         1.0     0.982590     0.110260     0.139710    Uiso  0.013825 O
   O3         1.0     0.004240     0.250060     0.118710    Uiso  0.013825 O
   O10        1.0     0.726810     0.458900     0.107780    Uiso  0.013825 O
   O11        1.0     0.001960     0.314110     0.885310    Uiso  0.013825 O
   O12        1.0     0.740160     0.182490     0.133260    Uiso  0.013825 O
   O13        1.0     0.504400     0.257950     0.620720    Uiso  0.013825 O
   O14        1.0     0.515620     0.314500     0.881400    Uiso  0.013825 O
   O15        1.0     0.252020     0.112940     0.388860    Uiso  0.013825 O
   M13        1.0     0.123350     0.322340     0.246620    Uiso  0.007943 Mn
   M15        1.0     0.107750     0.412600     0.504320    Uiso  0.007943 Ca
   M16        1.0     0.126890     0.256100     0.500540    Uiso  0.007943 Mn
   M18        1.0     0.875000     0.039290     0.500000    Uiso  0.007943 Ca
   M19        1.0     0.875000     0.184590     0.500000    Uiso  0.007943 Cr
   M20        1.0     0.642250     0.412600     0.495650    Uiso  0.007943 Ca
   M21        1.0     0.623110     0.256100     0.499430    Uiso  0.007943 Mn
   M22        1.0     0.130110     0.387240     0.988310    Uiso  0.007943 Mn
   T10        1.0     0.455050     0.457570     0.701950    Uiso  0.005728 Ca
   T11        1.0     0.294950     0.457570     0.298050    Uiso  0.005728 Ca
   T12        1.0     0.794030     0.038090     0.790460    Uiso  0.005728 Cl
   T13        1.0     0.434880     0.317510     0.187050    Uiso  0.005728 Cr
   T14        1.0     0.820060     0.316120     0.308550    Uiso  0.005728 Cr
   O29        1.0     0.248740     0.114660     0.868160    Uiso  0.013825 O
   O30        1.0     0.767410     0.389710     0.360260    Uiso  0.013825 O
   O31        1.0     0.745760     0.249910     0.381260    Uiso  0.013825 O
   O39        1.0     0.748040     0.185860     0.614660    Uiso  0.013825 O
   O41        1.0     0.245600     0.242050     0.879230    Uiso  0.013825 O
   O45        1.0     0.504460     0.453490     0.889060    Uiso  0.013825 O
   O48        1.0     0.279480     0.024500     0.137400    Uiso  0.013825 O
   O49        1.0     0.967460     0.478510     0.341810    Uiso  0.013825 O
   O52        1.0     0.742150     0.122600     0.393300    Uiso  0.013825 O
   O53        1.0     0.500040     0.320240     0.388510    Uiso  0.013825 O
   T29        1.0     0.684880     0.817510     0.687040    Uiso  0.005728 Cr
   T30        1.0     0.070060     0.816120     0.808550    Uiso  0.005728 Cr
   O100       1.0     0.765670     0.685500     0.881400    Uiso  0.013825 O
   O101       1.0     0.754460     0.953460     0.389090    Uiso  0.013825 O
   O102       1.0     0.990160     0.817540     0.133290    Uiso  0.013825 O
   O103       1.0     0.976810     0.541100     0.107830    Uiso  0.013825 O
   O104       1.0     0.529530     0.524500     0.637400    Uiso  0.013825 O
   O105       1.0     0.217460     0.978540     0.841840    Uiso  0.013825 O
   O107       1.0     0.502040     0.887090     0.388890    Uiso  0.013825 O
   O108       1.0     0.992150     0.622600     0.893300    Uiso  0.013825 O
   O109       1.0     0.750040     0.820210     0.888540    Uiso  0.013825 O
