# Supplementary material for: Glass bead games: enumeration of possible polytypes based on two stacking vectors and applications to the iron-ore sinter phases SFCA and SFCA-I
Source: Acta Crystallogr A Found Adv. 2026 Apr 23;82(Pt 3):145–62. doi: 10.1107/S2053273326003505 (PMC13131315; doi:10.1107/S2053273326003505)
Supplement: Supplementary file 2 [file a-82-00145-sup2.zip › SFCA_I_m=3_112.cif]

#======================================================================
# CRYSTAL DATA
#----------------------------------------------------------------------
data_VESTA_phase_1

_chemical_name_common                  'generated_by_bilbao_crystallographic_s'
_cell_length_a                         10.406100
_cell_length_b                         10.578300
_cell_length_c                         32.456100
_cell_angle_alpha                      91.610001
_cell_angle_beta                       97.639999
_cell_angle_gamma                      110.169998
_cell_volume                           3313.344331
_space_group_name_H-M_alt              'P -1'
_space_group_IT_number                 2

loop_
_space_group_symop_operation_xyz
   'x, y, z'
   '-x, -y, -z'

loop_
   _atom_site_label
   _atom_site_occupancy
   _atom_site_fract_x
   _atom_site_fract_y
   _atom_site_fract_z
   _atom_site_adp_type
   _atom_site_U_iso_or_equiv
   _atom_site_type_symbol
   M1         1.0     0.479560     0.738010     0.952090    Uiso  0.007943 Mn
   M10        1.0     0.714990     0.722930     0.907490    Uiso  0.007943 Mn
   M11        1.0     0.679490     0.468060     0.862170    Uiso  0.007943 Cr
   M12        1.0     0.226380     0.487440     0.949990    Uiso  0.007943 Mn
   T1         1.0     0.390290     0.044600     0.859820    Uiso  0.005728 S
   O1         1.0     0.925170     0.648430     0.090130    Uiso  0.013825 O
   O2         1.0     0.340600     0.080700     0.907200    Uiso  0.013825 O
   O3         1.0     0.369000     0.130400     0.000400    Uiso  0.013825 O
   O10        1.0     0.426930     0.885620     0.136370    Uiso  0.013825 O
   O11        1.0     0.157100     0.138400     0.043200    Uiso  0.013825 O
   O12        1.0     0.362100     0.853650     0.955300    Uiso  0.013825 O
   O13        1.0     0.872070     0.631980     0.006030    Uiso  0.013825 O
   O14        1.0     0.153130     0.654770     0.042470    Uiso  0.013825 O
   O15        1.0     0.593030     0.359220     0.909970    Uiso  0.013825 O
   O16        1.0     0.390870     0.373730     0.043530    Uiso  0.013825 O
   O17        1.0     0.795470     0.344180     0.867630    Uiso  0.013825 O
   O18        1.0     0.095230     0.123170     0.954670    Uiso  0.013825 O
   O19        1.0     0.214230     0.183420     0.142170    Uiso  0.013825 O
   O20        1.0     0.691570     0.632630     0.151530    Uiso  0.013825 O
   O21        1.0     0.343470     0.870430     0.848930    Uiso  0.013825 O
   O22        1.0     0.974170     0.945280     0.153630    Uiso  0.013825 O
   O23        1.0     0.813930     0.604470     0.907270    Uiso  0.013825 O
   O24        1.0     0.399170     0.156630     0.084530    Uiso  0.013825 O
   O25        1.0     0.343130     0.364720     0.953570    Uiso  0.013825 O
   O26        1.0     0.429670     0.398530     0.138930    Uiso  0.013825 O
   O27        1.0     0.813830     0.108870     0.914670    Uiso  0.013825 O
   O28        1.0     0.880200     0.385400     0.047200    Uiso  0.013825 O
   M14        1.0     0.972530     0.234560     0.951470    Uiso  0.007943 Cr
   M15        1.0     0.805890     0.258870     0.108720    Uiso  0.007943 Ca
   M16        1.0     0.752460     0.252430     0.004290    Uiso  0.007943 Mn
   M17        1.0     0.307350     0.766310     0.090460    Uiso  0.007943 Cr
   M18        1.0     0.666380     0.956930     0.859520    Uiso  0.007943 Ca
   M19        1.0     0.729120     0.988970     0.956390    Uiso  0.007943 Cr
   M20        1.0     0.796870     0.793190     0.108080    Uiso  0.007943 Ca
   M21        1.0     0.751160     0.748570     0.003850    Uiso  0.007943 Mn
   T10        1.0     0.021670     0.611530     0.136820    Uiso  0.005728 K
   T11        1.0     0.619330     0.452200     0.139960    Uiso  0.005728 Sc
   T12        1.0     0.970120     0.882060     0.857640    Uiso  0.005728 Ar
   T13        1.0     0.459460     0.570200     0.044550    Uiso  0.005728 Cr
   T14        1.0     0.580420     0.956400     0.043550    Uiso  0.005728 Cr
   T15        1.0     0.036130     0.933480     0.955370    Uiso  0.005728 Cr
   T16        1.0     0.914160     0.549300     0.954530    Uiso  0.005728 V
   O32        1.0     0.060800     0.865350     0.906500    Uiso  0.013825 O
   O33        1.0     0.131200     0.871750     0.999700    Uiso  0.013825 O
   O34        1.0     0.338400     0.604050     0.909700    Uiso  0.013825 O
   O35        1.0     0.614000     0.115750     0.957700    Uiso  0.013825 O
   O36        1.0     0.370170     0.627180     0.995430    Uiso  0.013825 O
   O37        1.0     0.034830     0.558970     0.850870    Uiso  0.013825 O
   M25        1.0     0.812900     0.904650     0.618750    Uiso  0.007943 Mn
   M26        1.0     0.360800     0.932100     0.715200    Uiso  0.007943 Cr
   M27        1.0     0.527450     0.907800     0.557950    Uiso  0.007943 Ca
   M28        1.0     0.580900     0.914250     0.662350    Uiso  0.007943 Mn
   M29        1.0     0.026000     0.400350     0.576200    Uiso  0.007943 Cr
   M30        1.0     0.666950     0.209750     0.807150    Uiso  0.007943 Ca
   M31        1.0     0.604250     0.177700     0.710250    Uiso  0.007943 Cr
   M32        1.0     0.536450     0.373450     0.558600    Uiso  0.007943 Ca
   M33        1.0     0.582200     0.418100     0.662800    Uiso  0.007943 Mn
   M34        1.0     0.048350     0.889600     0.574150    Uiso  0.007943 Mn
   M35        1.0     0.012850     0.634750     0.528850    Uiso  0.007943 Cr
   M36        1.0     0.559750     0.654100     0.616650    Uiso  0.007943 Mn
   T17        1.0     0.723650     0.211250     0.526450    Uiso  0.005728 S
   T18        1.0     0.311650     0.555150     0.529850    Uiso  0.005728 K
   T19        1.0     0.714000     0.714450     0.526700    Uiso  0.005728 Sc
   T20        1.0     0.363150     0.284600     0.809050    Uiso  0.005728 Ar
   T21        1.0     0.873900     0.596450     0.622100    Uiso  0.005728 Cr
   T22        1.0     0.752900     0.210250     0.623100    Uiso  0.005728 Cr
   T23        1.0     0.297200     0.233150     0.711300    Uiso  0.005728 Cr
   T24        1.0     0.419150     0.617350     0.712150    Uiso  0.005728 V
   M37        1.0     0.853800     0.428650     0.714550    Uiso  0.007943 Mn
   M38        1.0     0.305850     0.401250     0.618150    Uiso  0.007943 Cr
   M39        1.0     0.139200     0.425550     0.775400    Uiso  0.007943 Ca
   M40        1.0     0.085800     0.419100     0.670950    Uiso  0.007943 Mn
   M41        1.0     0.640650     0.932950     0.757150    Uiso  0.007943 Cr
   M42        1.0     0.999750     0.123600     0.526150    Uiso  0.007943 Ca
   M43        1.0     0.062450     0.155650     0.623050    Uiso  0.007943 Cr
   M44        1.0     0.130200     0.959850     0.774750    Uiso  0.007943 Ca
   M45        1.0     0.084500     0.915250     0.670500    Uiso  0.007943 Mn
   M46        1.0     0.618350     0.443750     0.759150    Uiso  0.007943 Mn
   M47        1.0     0.653800     0.698600     0.804500    Uiso  0.007943 Cr
   M48        1.0     0.106950     0.679250     0.716650    Uiso  0.007943 Mn
   T25        1.0     0.943050     0.122050     0.806850    Uiso  0.005728 S
   T26        1.0     0.355000     0.778200     0.803500    Uiso  0.005728 K
   T27        1.0     0.952650     0.618850     0.806650    Uiso  0.005728 Sc
   T28        1.0     0.303500     0.048750     0.524300    Uiso  0.005728 Ar
   T29        1.0     0.792800     0.736850     0.711200    Uiso  0.005728 Cr
   T30        1.0     0.913750     0.123050     0.710250    Uiso  0.005728 Cr
   T31        1.0     0.369450     0.100150     0.622050    Uiso  0.005728 Cr
   T32        1.0     0.247500     0.715950     0.621200    Uiso  0.005728 V
   O100       1.0     0.942450     0.792950     0.623150    Uiso  0.013825 O
   O101       1.0     0.537850     0.822450     0.799050    Uiso  0.013825 O
   O102       1.0     0.238100     0.043500     0.712000    Uiso  0.013825 O
   O103       1.0     0.119100     0.983250     0.524500    Uiso  0.013825 O
   O104       1.0     0.641750     0.534050     0.515150    Uiso  0.013825 O
   O105       1.0     0.989850     0.296250     0.817750    Uiso  0.013825 O
   O106       1.0     0.359150     0.221350     0.513050    Uiso  0.013825 O
   O107       1.0     0.519400     0.562200     0.759400    Uiso  0.013825 O
   O108       1.0     0.934150     0.010050     0.582150    Uiso  0.013825 O
   O109       1.0     0.990200     0.801950     0.713100    Uiso  0.013825 O
   O110       1.0     0.903650     0.768150     0.527750    Uiso  0.013825 O
   O111       1.0     0.519500     0.057800     0.752000    Uiso  0.013825 O
   O112       1.0     0.453150     0.781250     0.619450    Uiso  0.013825 O
   O113       1.0     0.591850     0.481750     0.423450    Uiso  0.013825 O
   O114       1.0     0.007250     0.914050     0.240550    Uiso  0.013825 O
   O115       1.0     0.035650     0.963750     0.333750    Uiso  0.013825 O
   O116       1.0     0.605850     0.967950     0.426850    Uiso  0.013825 O
   O117       1.0     0.535450     0.961550     0.333650    Uiso  0.013825 O
   O118       1.0     0.328250     0.229250     0.423650    Uiso  0.013825 O
   O119       1.0     0.052650     0.717550     0.375650    Uiso  0.013825 O
   O120       1.0     0.296500     0.206150     0.337900    Uiso  0.013825 O
   O121       1.0     0.631850     0.274350     0.482450    Uiso  0.013825 O
   O122       1.0     0.093600     0.718950     0.469700    Uiso  0.013825 O
   O123       1.0     0.823750     0.971750     0.376550    Uiso  0.013825 O
   O124       1.0     0.028750     0.686950     0.288650    Uiso  0.013825 O
   O125       1.0     0.538750     0.465350     0.339350    Uiso  0.013825 O
   O126       1.0     0.819800     0.488100     0.375800    Uiso  0.013825 O
   O127       1.0     0.259700     0.192550     0.243300    Uiso  0.013825 O
   O141       1.0     0.741500     0.184900     0.243200    Uiso  0.013825 O
   O142       1.0     0.326050     0.752650     0.426150    Uiso  0.013825 O
   O143       1.0     0.297650     0.702950     0.332950    Uiso  0.013825 O
   O144       1.0     0.727450     0.698650     0.239850    Uiso  0.013825 O
   O145       1.0     0.797850     0.705050     0.333050    Uiso  0.013825 O
   O146       1.0     0.005050     0.437350     0.243050    Uiso  0.013825 O
   O147       1.0     0.280650     0.949050     0.291050    Uiso  0.013825 O
   O148       1.0     0.036850     0.460550     0.328750    Uiso  0.013825 O
   O149       1.0     0.701500     0.392300     0.184200    Uiso  0.013825 O
   O150       1.0     0.239750     0.947750     0.196950    Uiso  0.013825 O
   O151       1.0     0.509550     0.694950     0.290150    Uiso  0.013825 O
   O152       1.0     0.304550     0.979650     0.378050    Uiso  0.013825 O
   O153       1.0     0.794600     0.201350     0.327300    Uiso  0.013825 O
   O154       1.0     0.513550     0.178550     0.290850    Uiso  0.013825 O
   O155       1.0     0.073650     0.474150     0.423350    Uiso  0.013825 O
   O156       1.0     0.275800     0.459600     0.289800    Uiso  0.013825 O
   O157       1.0     0.871200     0.489150     0.465700    Uiso  0.013825 O
   O158       1.0     0.571450     0.710150     0.378650    Uiso  0.013825 O
   O159       1.0     0.452450     0.649950     0.191150    Uiso  0.013825 O
   O160       1.0     0.975100     0.200700     0.181800    Uiso  0.013825 O
   O161       1.0     0.323200     0.962900     0.484400    Uiso  0.013825 O
   O162       1.0     0.692500     0.888050     0.179700    Uiso  0.013825 O
   O163       1.0     0.852750     0.228850     0.426050    Uiso  0.013825 O
   O164       1.0     0.267500     0.676700     0.248800    Uiso  0.013825 O
   O165       1.0     0.323550     0.468650     0.379750    Uiso  0.013825 O
   O166       1.0     0.237000     0.434800     0.194400    Uiso  0.013825 O
   O167       1.0     0.852850     0.724450     0.418650    Uiso  0.013825 O
   O168       1.0     0.786450     0.447950     0.286150    Uiso  0.013825 O
