# Supplementary material for: Glass bead games: enumeration of possible polytypes based on two stacking vectors and applications to the iron-ore sinter phases SFCA and SFCA-I
Source: Acta Crystallogr A Found Adv. 2026 Apr 23;82(Pt 3):145–62. doi: 10.1107/S2053273326003505 (PMC13131315; doi:10.1107/S2053273326003505)
Supplement: Supplementary file 2 [file a-82-00145-sup2.zip › SFCA_I_m=4_1112.cif]

#======================================================================
# CRYSTAL DATA
#----------------------------------------------------------------------
data_VESTA_phase_1

_chemical_name_common                  'generated_by_bilbao_crystallographic_s'
_cell_length_a                         10.406100
_cell_length_b                         10.578300
_cell_length_c                         43.070599
_cell_angle_alpha                      83.059998
_cell_angle_beta                       87.529999
_cell_angle_gamma                      69.830002
_cell_volume                           4417.791933
_space_group_name_H-M_alt              'P -1'
_space_group_IT_number                 2

loop_
_space_group_symop_operation_xyz
   'x, y, z'
   '-x, -y, -z'

loop_
   _atom_site_label
   _atom_site_occupancy
   _atom_site_fract_x
   _atom_site_fract_y
   _atom_site_fract_z
   _atom_site_adp_type
   _atom_site_U_iso_or_equiv
   _atom_site_type_symbol
   M1         1.0     0.253460     0.419570     0.910920    Uiso  0.007943 Mn
   M2         1.0     0.753200     0.452400     0.838600    Uiso  0.007943 Cr
   M3         1.0     0.998440     0.378460     0.956520    Uiso  0.007943 Ca
   M4         1.0     0.999650     0.437280     0.878210    Uiso  0.007943 Mn
   M10        1.0     0.511270     0.406730     0.944390    Uiso  0.007943 Mn
   M11        1.0     0.498450     0.633300     0.978390    Uiso  0.007943 Cr
   M12        1.0     0.001390     0.668800     0.912500    Uiso  0.007943 Mn
   T1         1.0     0.210340     0.055290     0.980120    Uiso  0.005728 S
   T2         1.0     0.796720     0.713510     0.977610    Uiso  0.005728 K
   O1         1.0     0.630100     0.595400     0.807400    Uiso  0.013825 O
   O2         1.0     0.137000     0.048800     0.944600    Uiso  0.013825 O
   O3         1.0     0.118800     0.057370     0.874700    Uiso  0.013825 O
   O4         1.0     0.642480     0.111290     0.804890    Uiso  0.013825 O
   O5         1.0     0.618680     0.059420     0.874790    Uiso  0.013825 O
   O6         1.0     0.366480     0.847990     0.807290    Uiso  0.013825 O
   O7         1.0     0.114880     0.329690     0.843290    Uiso  0.013825 O
   O8         1.0     0.377580     0.817520     0.871590    Uiso  0.013825 O
   O9         1.0     0.640550     0.839690     0.763130    Uiso  0.013825 O
   O10        1.0     0.108720     0.387110     0.772710    Uiso  0.013825 O
   O11        1.0     0.885500     0.076100     0.842600    Uiso  0.013825 O
   O12        1.0     0.134420     0.305910     0.908510    Uiso  0.013825 O
   O13        1.0     0.619080     0.559290     0.870490    Uiso  0.013825 O
   O14        1.0     0.881850     0.559290     0.843130    Uiso  0.013825 O
   O15        1.0     0.388020     0.772010     0.942510    Uiso  0.013825 O
   M13        1.0     0.246490     0.955430     0.839080    Uiso  0.007943 Mn
   M14        1.0     0.746800     0.922600     0.911400    Uiso  0.007943 Cr
   M15        1.0     0.501560     0.996540     0.793480    Uiso  0.007943 Ca
   M16        1.0     0.500300     0.937720     0.871790    Uiso  0.007943 Mn
   M17        1.0     0.012160     0.477710     0.807180    Uiso  0.007943 Cr
   M18        1.0     0.486660     0.142730     0.980380    Uiso  0.007943 Ca
   M19        1.0     0.500910     0.171280     0.907700    Uiso  0.007943 Cr
   M20        1.0     0.492760     0.461880     0.793920    Uiso  0.007943 Ca
   M21        1.0     0.499220     0.441320     0.872110    Uiso  0.007943 Mn
   M22        1.0     0.988730     0.968270     0.805610    Uiso  0.007943 Mn
   M23        1.0     0.001550     0.741700     0.771610    Uiso  0.007943 Cr
   M24        1.0     0.498610     0.706200     0.837500    Uiso  0.007943 Mn
   T10        1.0     0.703280     0.661490     0.772390    Uiso  0.005728 K
   T11        1.0     0.299330     0.822790     0.770020    Uiso  0.005728 Sc
   T12        1.0     0.791350     0.216430     0.981790    Uiso  0.005728 Ar
   T13        1.0     0.187190     0.645120     0.841590    Uiso  0.005728 Cr
   T14        1.0     0.308620     0.258360     0.842320    Uiso  0.005728 Cr
   T15        1.0     0.808470     0.226110     0.908490    Uiso  0.005728 Cr
   T16        1.0     0.686900     0.609790     0.909100    Uiso  0.005728 V
   O29        1.0     0.869900     0.779600     0.942600    Uiso  0.013825 O
   O30        1.0     0.363000     0.326200     0.805400    Uiso  0.013825 O
   O31        1.0     0.381200     0.317670     0.875300    Uiso  0.013825 O
   O32        1.0     0.857520     0.263710     0.945110    Uiso  0.013825 O
   O33        1.0     0.881320     0.315580     0.875210    Uiso  0.013825 O
   O34        1.0     0.133520     0.527010     0.942710    Uiso  0.013825 O
   O35        1.0     0.385120     0.045310     0.906710    Uiso  0.013825 O
   O36        1.0     0.122420     0.557480     0.878410    Uiso  0.013825 O
   O37        1.0     0.859350     0.535360     0.986830    Uiso  0.013825 O
   O38        1.0     0.391280     0.987890     0.977290    Uiso  0.013825 O
   O39        1.0     0.614500     0.298900     0.907400    Uiso  0.013825 O
   O40        1.0     0.365580     0.069090     0.841490    Uiso  0.013825 O
   O41        1.0     0.880920     0.815710     0.879510    Uiso  0.013825 O
   O42        1.0     0.618050     0.815760     0.906820    Uiso  0.013825 O
   O43        1.0     0.111980     0.602990     0.807490    Uiso  0.013825 O
   O44        1.0     0.380850     0.534060     0.907630    Uiso  0.013825 O
   O45        1.0     0.888320     0.614410     0.775710    Uiso  0.013825 O
   O46        1.0     0.632100     0.339000     0.841000    Uiso  0.013825 O
   O47        1.0     0.606820     0.282080     0.981610    Uiso  0.013825 O
   O48        1.0     0.134150     0.725460     0.988620    Uiso  0.013825 O
   O49        1.0     0.331000     0.152380     0.761700    Uiso  0.013825 O
   O50        1.0     0.852620     0.036780     0.990210    Uiso  0.013825 O
   O51        1.0     0.889650     0.849960     0.805430    Uiso  0.013825 O
   O52        1.0     0.393100     0.291300     0.938400    Uiso  0.013825 O
   O53        1.0     0.383680     0.581220     0.840190    Uiso  0.013825 O
   O54        1.0     0.389800     0.499200     0.979200    Uiso  0.013825 O
   O55        1.0     0.893500     0.349700     0.811000    Uiso  0.013825 O
   O56        1.0     0.893400     0.543400     0.910400    Uiso  0.013825 O
   T17        1.0     0.710340     0.680290     0.230120    Uiso  0.005728 S
   M41        1.0     0.512160     0.102710     0.057180    Uiso  0.007943 Cr
   M42        1.0     0.986660     0.767730     0.230380    Uiso  0.007943 Ca
   M43        1.0     0.000910     0.796290     0.157700    Uiso  0.007943 Cr
   M44        1.0     0.992820     0.086880     0.043920    Uiso  0.007943 Ca
   M45        1.0     0.999220     0.066320     0.122110    Uiso  0.007943 Mn
   T27        1.0     0.799330     0.447790     0.020020    Uiso  0.005728 Sc
   T28        1.0     0.291350     0.841430     0.231790    Uiso  0.005728 Ar
   T29        1.0     0.687190     0.270120     0.091590    Uiso  0.005728 Cr
   T30        1.0     0.808620     0.883360     0.092320    Uiso  0.005728 Cr
   T31        1.0     0.308470     0.851110     0.158490    Uiso  0.005728 Cr
   T32        1.0     0.186900     0.234790     0.159100    Uiso  0.005728 V
   O100       1.0     0.880950     0.159010     0.157680    Uiso  0.013825 O
   O101       1.0     0.388330     0.239410     0.025710    Uiso  0.013825 O
   O102       1.0     0.132100     0.964000     0.091000    Uiso  0.013825 O
   O103       1.0     0.106830     0.907080     0.231610    Uiso  0.013825 O
   O104       1.0     0.634250     0.350410     0.238680    Uiso  0.013825 O
   O105       1.0     0.831000     0.777330     0.011700    Uiso  0.013825 O
   O106       1.0     0.352630     0.661780     0.240210    Uiso  0.013825 O
   O107       1.0     0.389750     0.474910     0.055470    Uiso  0.013825 O
   O108       1.0     0.893100     0.916300     0.188400    Uiso  0.013825 O
   O109       1.0     0.883670     0.206220     0.090190    Uiso  0.013825 O
   O110       1.0     0.889800     0.124200     0.229200    Uiso  0.013825 O
   O111       1.0     0.393500     0.974700     0.061000    Uiso  0.013825 O
   O112       1.0     0.393400     0.168400     0.160400    Uiso  0.013825 O
   M49        1.0     0.253450     0.669600     0.410900    Uiso  0.007943 Mn
   M50        1.0     0.753200     0.702400     0.338600    Uiso  0.007943 Cr
   M51        1.0     0.998400     0.628500     0.456500    Uiso  0.007943 Ca
   M52        1.0     0.999650     0.687300     0.378200    Uiso  0.007943 Mn
   M53        1.0     0.487800     0.147300     0.442800    Uiso  0.007943 Cr
   M54        1.0     0.013300     0.482300     0.269600    Uiso  0.007943 Ca
   M55        1.0     0.999100     0.453700     0.342300    Uiso  0.007943 Cr
   M56        1.0     0.007250     0.163100     0.456100    Uiso  0.007943 Ca
   M57        1.0     0.000800     0.183700     0.377900    Uiso  0.007943 Mn
   M58        1.0     0.511300     0.656700     0.444400    Uiso  0.007943 Mn
   M59        1.0     0.498500     0.883300     0.478400    Uiso  0.007943 Cr
   M60        1.0     0.001400     0.918800     0.412500    Uiso  0.007943 Mn
   T33        1.0     0.210300     0.305300     0.480100    Uiso  0.005728 S
   T34        1.0     0.796700     0.963500     0.477600    Uiso  0.005728 K
   T35        1.0     0.200700     0.802200     0.480000    Uiso  0.005728 Sc
   T36        1.0     0.708600     0.408600     0.268200    Uiso  0.005728 Ar
   T37        1.0     0.312800     0.979900     0.408400    Uiso  0.005728 Cr
   T38        1.0     0.191400     0.366600     0.407700    Uiso  0.005728 Cr
   T39        1.0     0.691500     0.398900     0.341500    Uiso  0.005728 Cr
   T40        1.0     0.813100     0.015200     0.340900    Uiso  0.005728 V
   O113       1.0     0.630100     0.845400     0.307400    Uiso  0.013825 O
   O114       1.0     0.137000     0.298800     0.444600    Uiso  0.013825 O
   O115       1.0     0.118800     0.307350     0.374700    Uiso  0.013825 O
   O116       1.0     0.642500     0.361300     0.304900    Uiso  0.013825 O
   O117       1.0     0.618700     0.309400     0.374800    Uiso  0.013825 O
   O118       1.0     0.366500     0.098000     0.307300    Uiso  0.013825 O
   O119       1.0     0.114900     0.579700     0.343300    Uiso  0.013825 O
   O120       1.0     0.377600     0.067500     0.371600    Uiso  0.013825 O
   O121       1.0     0.640600     0.089650     0.263150    Uiso  0.013825 O
   O122       1.0     0.108700     0.637100     0.272700    Uiso  0.013825 O
   O123       1.0     0.885500     0.326100     0.342600    Uiso  0.013825 O
   O124       1.0     0.134400     0.555900     0.408500    Uiso  0.013825 O
   O125       1.0     0.619100     0.809300     0.370500    Uiso  0.013825 O
   O126       1.0     0.881900     0.809250     0.343150    Uiso  0.013825 O
   O127       1.0     0.388000     0.022000     0.442500    Uiso  0.013825 O
   O128       1.0     0.119100     0.090950     0.342350    Uiso  0.013825 O
   O129       1.0     0.611700     0.010600     0.474300    Uiso  0.013825 O
   O130       1.0     0.867900     0.286000     0.409000    Uiso  0.013825 O
   O131       1.0     0.893200     0.342900     0.268400    Uiso  0.013825 O
   O132       1.0     0.365800     0.899550     0.261350    Uiso  0.013825 O
   O133       1.0     0.169000     0.472650     0.488300    Uiso  0.013825 O
   O134       1.0     0.647400     0.588200     0.259800    Uiso  0.013825 O
   O135       1.0     0.610300     0.775050     0.444550    Uiso  0.013825 O
   O136       1.0     0.106900     0.333700     0.311600    Uiso  0.013825 O
   O137       1.0     0.116300     0.043800     0.409800    Uiso  0.013825 O
   O138       1.0     0.110200     0.125800     0.270800    Uiso  0.013825 O
   O139       1.0     0.606500     0.275300     0.439000    Uiso  0.013825 O
   O140       1.0     0.606600     0.081600     0.339600    Uiso  0.013825 O
   M61        1.0     0.246550     0.205400     0.339100    Uiso  0.007943 Mn
   M62        1.0     0.746800     0.172600     0.411400    Uiso  0.007943 Cr
   M63        1.0     0.501600     0.246500     0.293500    Uiso  0.007943 Ca
   M64        1.0     0.500350     0.187700     0.371800    Uiso  0.007943 Mn
   M65        1.0     0.012200     0.727700     0.307200    Uiso  0.007943 Cr
   M66        1.0     0.486700     0.392700     0.480400    Uiso  0.007943 Ca
   M67        1.0     0.500900     0.421300     0.407700    Uiso  0.007943 Cr
   M68        1.0     0.492750     0.711900     0.293900    Uiso  0.007943 Ca
   M69        1.0     0.499200     0.691300     0.372100    Uiso  0.007943 Mn
   M70        1.0     0.988700     0.218300     0.305600    Uiso  0.007943 Mn
   M71        1.0     0.001500     0.991700     0.271600    Uiso  0.007943 Cr
   M72        1.0     0.498600     0.956200     0.337500    Uiso  0.007943 Mn
   T41        1.0     0.289700     0.569700     0.269900    Uiso  0.005728 S
   T42        1.0     0.703300     0.911500     0.272400    Uiso  0.005728 K
   T43        1.0     0.299300     0.072800     0.270000    Uiso  0.005728 Sc
   T44        1.0     0.791400     0.466400     0.481800    Uiso  0.005728 Ar
   T45        1.0     0.187200     0.895100     0.341600    Uiso  0.005728 Cr
   T46        1.0     0.308600     0.508400     0.342300    Uiso  0.005728 Cr
   T47        1.0     0.808500     0.476100     0.408500    Uiso  0.005728 Cr
   T48        1.0     0.686900     0.859800     0.409100    Uiso  0.005728 V
   O141       1.0     0.869900     0.029600     0.442600    Uiso  0.013825 O
   O142       1.0     0.363000     0.576200     0.305400    Uiso  0.013825 O
   O143       1.0     0.381200     0.567650     0.375300    Uiso  0.013825 O
   O144       1.0     0.857500     0.513700     0.445100    Uiso  0.013825 O
   O145       1.0     0.881300     0.565600     0.375200    Uiso  0.013825 O
   O146       1.0     0.133500     0.777000     0.442700    Uiso  0.013825 O
   O147       1.0     0.385100     0.295300     0.406700    Uiso  0.013825 O
   O148       1.0     0.122400     0.807500     0.378400    Uiso  0.013825 O
   O149       1.0     0.859400     0.785350     0.486850    Uiso  0.013825 O
   O150       1.0     0.391300     0.237900     0.477300    Uiso  0.013825 O
   O151       1.0     0.614500     0.548900     0.407400    Uiso  0.013825 O
   O152       1.0     0.365600     0.319100     0.341500    Uiso  0.013825 O
   O153       1.0     0.880900     0.065700     0.379500    Uiso  0.013825 O
   O154       1.0     0.618100     0.065750     0.406850    Uiso  0.013825 O
   O155       1.0     0.112000     0.853000     0.307500    Uiso  0.013825 O
   O156       1.0     0.380900     0.784050     0.407650    Uiso  0.013825 O
   O157       1.0     0.888300     0.864400     0.275700    Uiso  0.013825 O
   O158       1.0     0.632100     0.589000     0.341000    Uiso  0.013825 O
   O159       1.0     0.606800     0.532100     0.481600    Uiso  0.013825 O
   O160       1.0     0.134200     0.975450     0.488650    Uiso  0.013825 O
   O161       1.0     0.331000     0.402350     0.261700    Uiso  0.013825 O
   O162       1.0     0.852600     0.286800     0.490200    Uiso  0.013825 O
   O163       1.0     0.889700     0.099950     0.305450    Uiso  0.013825 O
   O164       1.0     0.393100     0.541300     0.438400    Uiso  0.013825 O
   O165       1.0     0.383700     0.831200     0.340200    Uiso  0.013825 O
   O166       1.0     0.389800     0.749200     0.479200    Uiso  0.013825 O
   O167       1.0     0.893500     0.599700     0.311000    Uiso  0.013825 O
   O168       1.0     0.893400     0.793400     0.410400    Uiso  0.013825 O
