# Supplementary material for: Glass bead games: enumeration of possible polytypes based on two stacking vectors and applications to the iron-ore sinter phases SFCA and SFCA-I
Source: Acta Crystallogr A Found Adv. 2026 Apr 23;82(Pt 3):145–62. doi: 10.1107/S2053273326003505 (PMC13131315; doi:10.1107/S2053273326003505)
Supplement: Supplementary file 2 [file a-82-00145-sup2.zip › SFCA_I_m=4_1122.cif]

#======================================================================
# CRYSTAL DATA
#----------------------------------------------------------------------
data_VESTA_phase_1

_chemical_name_common                  'generated_by_bilbao_crystallographic_s'
_cell_length_a                         10.578300
_cell_length_b                         42.755199
_cell_length_c                         10.406100
_cell_angle_alpha                      90.000000
_cell_angle_beta                       110.169998
_cell_angle_gamma                      90.000000
_cell_volume                           4417.814671
_space_group_name_H-M_alt              'P 21/c'
_space_group_IT_number                 14

loop_
_space_group_symop_operation_xyz
   'x, y, z'
   '-x, -y, -z'
   '-x, y+1/2, -z+1/2'
   'x, -y+1/2, z+1/2'

loop_
   _atom_site_label
   _atom_site_occupancy
   _atom_site_fract_x
   _atom_site_fract_y
   _atom_site_fract_z
   _atom_site_adp_type
   _atom_site_U_iso_or_equiv
   _atom_site_type_symbol
   M1         1.0     0.751640     0.963830     0.503360    Uiso  0.007943 Mn
   M10        1.0     0.744880     0.931410     0.761720    Uiso  0.007943 Mn
   M11        1.0     0.500010     0.896610     0.749950    Uiso  0.007943 Cr
   M12        1.0     0.500020     0.962500     0.249990    Uiso  0.007943 Mn
   T1         1.0     0.080970     0.894030     0.459490    Uiso  0.005728 Cl
   O1         1.0     0.626250     0.067650     0.881800    Uiso  0.013825 O
   O10        1.0     0.851810     0.104440     0.357780    Uiso  0.013825 O
   O11        1.0     0.126950     0.032050     0.135300    Uiso  0.013825 O
   O12        1.0     0.865160     0.966240     0.383270    Uiso  0.013825 O
   M14        1.0     0.248350     0.963850     0.996670    Uiso  0.007943 Mn
   M15        1.0     0.232740     0.081320     0.754390    Uiso  0.007943 Ca
   M16        1.0     0.251880     0.003060     0.750560    Uiso  0.007943 Mn
   M17        1.0     0.744900     0.068620     0.261710    Uiso  0.007943 Mn
   M18        1.0     0.999980     0.894620     0.749960    Uiso  0.007943 Ca
   M19        1.0     0.999990     0.967300     0.750010    Uiso  0.007943 Cr
   M20        1.0     0.767240     0.081280     0.745610    Uiso  0.007943 Ca
   M21        1.0     0.748110     0.003040     0.749440    Uiso  0.007943 Mn
   T10        1.0     0.580060     0.103810     0.951980    Uiso  0.005728 Ca
   T11        1.0     0.419960     0.103780     0.548030    Uiso  0.005728 Ca
   T12        1.0     0.919030     0.894060     0.040500    Uiso  0.005728 Cl
   T13        1.0     0.559880     0.033760     0.437040    Uiso  0.005728 Cr
   T14        1.0     0.945060     0.033080     0.558570    Uiso  0.005728 Cr
   T15        1.0     0.945070     0.966910     0.058520    Uiso  0.005728 Cr
   T16        1.0     0.559890     0.966250     0.937050    Uiso  0.005728 Cr
   M25        1.0     0.001650     0.713850     0.003330    Uiso  0.007943 Mn
   M27        1.0     0.017250     0.668700     0.745570    Uiso  0.007943 Ca
   M28        1.0     0.998100     0.746950     0.749430    Uiso  0.007943 Mn
   M29        1.0     0.505100     0.681400     0.238250    Uiso  0.007943 Mn
   M30        1.0     0.250000     0.855400     0.750000    Uiso  0.007943 Ca
   M31        1.0     0.250000     0.782700     0.750000    Uiso  0.007943 Cr
   M32        1.0     0.482750     0.668700     0.754420    Uiso  0.007943 Ca
   M33        1.0     0.501900     0.746950     0.750570    Uiso  0.007943 Mn
   M34        1.0     0.994900     0.681400     0.261750    Uiso  0.007943 Mn
   M35        1.0     0.750000     0.646600     0.250000    Uiso  0.007943 Cr
   M36        1.0     0.750000     0.712500     0.750000    Uiso  0.007943 Mn
   T17        1.0     0.330950     0.644050     0.959450    Uiso  0.005728 Cl
   T18        1.0     0.669950     0.646200     0.548000    Uiso  0.005728 Ca
   T19        1.0     0.830050     0.646200     0.952000    Uiso  0.005728 Ca
   T21        1.0     0.690100     0.716250     0.062950    Uiso  0.005728 Cr
   T22        1.0     0.304950     0.716900     0.941450    Uiso  0.005728 Cr
   M37        1.0     0.498350     0.786150     0.996670    Uiso  0.007943 Mn
   T25        1.0     0.169050     0.855950     0.040550    Uiso  0.005728 Cl
   T29        1.0     0.809900     0.783750     0.937050    Uiso  0.005728 Cr
   T30        1.0     0.195050     0.783100     0.058550    Uiso  0.005728 Cr
   O100       1.0     0.890650     0.717750     0.131400    Uiso  0.013825 O
   O101       1.0     0.879450     0.851750     0.639050    Uiso  0.013825 O
   O102       1.0     0.115150     0.783750     0.383250    Uiso  0.013825 O
   O103       1.0     0.101800     0.645550     0.357750    Uiso  0.013825 O
   O104       1.0     0.654500     0.637250     0.887400    Uiso  0.013825 O
   O105       1.0     0.342450     0.864250     0.091800    Uiso  0.013825 O
   O107       1.0     0.627030     0.818520     0.638850    Uiso  0.013825 O
   O108       1.0     0.117150     0.686300     0.143300    Uiso  0.013825 O
   O109       1.0     0.875050     0.785100     0.138550    Uiso  0.013825 O
   O113       1.0     0.626260     0.567660     0.881820    Uiso  0.013825 O
   O114       1.0     0.107590     0.430140     0.389720    Uiso  0.013825 O
   O115       1.0     0.129240     0.500040     0.368720    Uiso  0.013825 O
   O116       1.0     0.107600     0.569850     0.889750    Uiso  0.013825 O
   O117       1.0     0.129250     0.499950     0.868750    Uiso  0.013825 O
   O120       1.0     0.370610     0.503960     0.629280    Uiso  0.013825 O
   O121       1.0     0.404500     0.612750     0.887400    Uiso  0.013825 O
   O122       1.0     0.851810     0.604460     0.357780    Uiso  0.013825 O
   O123       1.0     0.126960     0.532060     0.135330    Uiso  0.013825 O
   O124       1.0     0.865150     0.466250     0.383250    Uiso  0.013825 O
   O125       1.0     0.629410     0.503960     0.870780    Uiso  0.013825 O
   O126       1.0     0.640650     0.532250     0.131400    Uiso  0.013825 O
   O127       1.0     0.377030     0.431480     0.638850    Uiso  0.013825 O
   O128       1.0     0.359350     0.532250     0.368600    Uiso  0.013825 O
   O129       1.0     0.370550     0.398250     0.860950    Uiso  0.013825 O
   O132       1.0     0.595500     0.612750     0.612600    Uiso  0.013825 O
   O133       1.0     0.907540     0.385740     0.408180    Uiso  0.013825 O
   O134       1.0     0.907550     0.614250     0.908200    Uiso  0.013825 O
   O135       1.0     0.622960     0.431460     0.861120    Uiso  0.013825 O
   O136       1.0     0.132850     0.563700     0.356700    Uiso  0.013825 O
   O137       1.0     0.374950     0.464900     0.361450    Uiso  0.013825 O
   O138       1.0     0.370540     0.601740     0.360920    Uiso  0.013825 O
   O139       1.0     0.132850     0.436300     0.856700    Uiso  0.013825 O
   O140       1.0     0.374960     0.535110     0.861470    Uiso  0.013825 O
   O169       1.0     0.376250     0.317650     0.381800    Uiso  0.013825 O
   O170       1.0     0.857600     0.180150     0.889750    Uiso  0.013825 O
   O171       1.0     0.879250     0.250050     0.868750    Uiso  0.013825 O
   O174       1.0     0.123750     0.317650     0.118200    Uiso  0.013825 O
   O175       1.0     0.623050     0.282050     0.864700    Uiso  0.013825 O
   O176       1.0     0.120600     0.253950     0.129250    Uiso  0.013825 O
   O177       1.0     0.154500     0.362750     0.387400    Uiso  0.013825 O
   O178       1.0     0.601800     0.354450     0.857750    Uiso  0.013825 O
   O179       1.0     0.876950     0.282050     0.635300    Uiso  0.013825 O
   O180       1.0     0.615150     0.216250     0.883250    Uiso  0.013825 O
   O181       1.0     0.379400     0.253950     0.370750    Uiso  0.013825 O
   O182       1.0     0.390650     0.282250     0.631400    Uiso  0.013825 O
   O183       1.0     0.127020     0.181480     0.138850    Uiso  0.013825 O
   O198       1.0     0.642400     0.319850     0.110250    Uiso  0.013825 O
   O199       1.0     0.620750     0.249950     0.131250    Uiso  0.013825 O
   O213       1.0     0.379450     0.351750     0.639050    Uiso  0.013825 O
   O217       1.0     0.842450     0.364250     0.091800    Uiso  0.013825 O
   O220       1.0     0.617150     0.186300     0.143300    Uiso  0.013825 O
   O221       1.0     0.375050     0.285100     0.138550    Uiso  0.013825 O
