# Supplementary material for: Glass bead games: enumeration of possible polytypes based on two stacking vectors and applications to the iron-ore sinter phases SFCA and SFCA-I
Source: Acta Crystallogr A Found Adv. 2026 Apr 23;82(Pt 3):145–62. doi: 10.1107/S2053273326003505 (PMC13131315; doi:10.1107/S2053273326003505)
Supplement: Supplementary file 2 [file a-82-00145-sup2.zip › SFCA_I_m=5_11112.cif]

#======================================================================
# CRYSTAL DATA
#----------------------------------------------------------------------
data_VESTA_phase_1

_chemical_name_common                  'generated_by_bilbao_crystallographic_s'
_cell_length_a                         10.406100
_cell_length_b                         10.578300
_cell_length_c                         53.664501
_cell_angle_alpha                      90.790001
_cell_angle_beta                       94.550003
_cell_angle_gamma                      110.169998
_cell_volume                           5522.231722
_space_group_name_H-M_alt              'P -1'
_space_group_IT_number                 2

loop_
_space_group_symop_operation_xyz
   'x, y, z'
   '-x, -y, -z'

loop_
   _atom_site_label
   _atom_site_occupancy
   _atom_site_fract_x
   _atom_site_fract_y
   _atom_site_fract_z
   _atom_site_adp_type
   _atom_site_U_iso_or_equiv
   _atom_site_type_symbol
   M1         1.0     0.082200     0.542860     0.171280    Uiso  0.007943 Mn
   M2         1.0     0.611330     0.553990     0.229110    Uiso  0.007943 Cr
   M3         1.0     0.318950     0.515390     0.134780    Uiso  0.007943 Ca
   M4         1.0     0.349010     0.550710     0.197410    Uiso  0.007943 Mn
   M5         1.0     0.834940     0.030110     0.145710    Uiso  0.007943 Cr
   M6         1.0     0.378790     0.313110     0.284290    Uiso  0.007943 Ca
   M10        1.0     0.811000     0.540080     0.144500    Uiso  0.007943 Mn
   M11        1.0     0.810230     0.776800     0.117300    Uiso  0.007943 Cr
   M12        1.0     0.333610     0.792580     0.170000    Uiso  0.007943 Mn
   T1         1.0     0.097580     0.199310     0.115890    Uiso  0.005728 S
   T2         1.0     0.512200     0.856800     0.117900    Uiso  0.005728 K
   T3         1.0     0.107330     0.696210     0.116010    Uiso  0.005728 Sc
   T4         1.0     0.684010     0.239000     0.285410    Uiso  0.005728 Ar
   O1         1.0     0.746970     0.687610     0.254090    Uiso  0.013825 O
   O10        1.0     0.282130     0.468910     0.281810    Uiso  0.013825 O
   O11        1.0     0.477430     0.178890     0.225910    Uiso  0.013825 O
   O12        1.0     0.202170     0.428490     0.173190    Uiso  0.013825 O
   O13        1.0     0.732730     0.670410     0.203610    Uiso  0.013825 O
   O14        1.0     0.480870     0.662210     0.225490    Uiso  0.013825 O
   O15        1.0     0.934970     0.904780     0.145990    Uiso  0.013825 O
   M13        1.0     0.117850     0.057140     0.228720    Uiso  0.007943 Mn
   M14        1.0     0.588670     0.046010     0.170890    Uiso  0.007943 Cr
   M15        1.0     0.881050     0.084610     0.265220    Uiso  0.007943 Ca
   M16        1.0     0.851040     0.049290     0.202590    Uiso  0.007943 Mn
   M17        1.0     0.365060     0.569890     0.254290    Uiso  0.007943 Cr
   M18        1.0     0.821220     0.286890     0.115710    Uiso  0.007943 Ca
   M19        1.0     0.835950     0.293540     0.173820    Uiso  0.007943 Cr
   M20        1.0     0.889550     0.550020     0.264820    Uiso  0.007943 Ca
   M21        1.0     0.851910     0.552980     0.202300    Uiso  0.007943 Mn
   M22        1.0     0.389000     0.059920     0.255500    Uiso  0.007943 Mn
   M23        1.0     0.389770     0.823200     0.282700    Uiso  0.007943 Cr
   M24        1.0     0.866390     0.807420     0.230000    Uiso  0.007943 Mn
   T10        1.0     0.687800     0.743200     0.282100    Uiso  0.005728 K
   T11        1.0     0.092670     0.903790     0.283990    Uiso  0.005728 Sc
   T12        1.0     0.515990     0.361000     0.114590    Uiso  0.005728 Ar
   T13        1.0     0.176140     0.747610     0.226710    Uiso  0.005728 Cr
   T14        1.0     0.054360     0.361010     0.226120    Uiso  0.005728 Cr
   T15        1.0     0.528130     0.348630     0.173210    Uiso  0.005728 Cr
   T16        1.0     0.649430     0.732500     0.172710    Uiso  0.005728 V
   M25        1.0     0.482250     0.242900     0.971300    Uiso  0.007943 Mn
   M26        1.0     0.011300     0.254000     0.029100    Uiso  0.007943 Cr
   M27        1.0     0.719000     0.215400     0.934800    Uiso  0.007943 Ca
   M28        1.0     0.748950     0.250700     0.997400    Uiso  0.007943 Mn
   M29        1.0     0.234900     0.730100     0.945700    Uiso  0.007943 Cr
   M30        1.0     0.778800     0.013100     0.084300    Uiso  0.007943 Ca
   M31        1.0     0.764100     0.006500     0.026200    Uiso  0.007943 Cr
   M32        1.0     0.710550     0.750000     0.935200    Uiso  0.007943 Ca
   M33        1.0     0.748100     0.747000     0.997700    Uiso  0.007943 Mn
   M34        1.0     0.211000     0.240100     0.944500    Uiso  0.007943 Mn
   M35        1.0     0.210200     0.476800     0.917300    Uiso  0.007943 Cr
   M36        1.0     0.733600     0.492600     0.970000    Uiso  0.007943 Mn
   T17        1.0     0.497600     0.899300     0.915900    Uiso  0.005728 S
   T18        1.0     0.912200     0.556800     0.917900    Uiso  0.005728 K
   T19        1.0     0.507300     0.396200     0.916000    Uiso  0.005728 Sc
   T20        1.0     0.084000     0.939000     0.085400    Uiso  0.005728 Ar
   T21        1.0     0.423900     0.552400     0.973300    Uiso  0.005728 Cr
   T22        1.0     0.545700     0.939000     0.973900    Uiso  0.005728 Cr
   T23        1.0     0.071900     0.951400     0.026800    Uiso  0.005728 Cr
   T24        1.0     0.950600     0.567500     0.027300    Uiso  0.005728 V
   O57        1.0     0.147000     0.387600     0.054100    Uiso  0.013825 O
   O58        1.0     0.585100     0.882200     0.944300    Uiso  0.013825 O
   O59        1.0     0.631200     0.869700     0.000200    Uiso  0.013825 O
   O60        1.0     0.135600     0.902750     0.056100    Uiso  0.013825 O
   O61        1.0     0.131500     0.871900     0.000200    Uiso  0.013825 O
   O62        1.0     0.410700     0.640200     0.054200    Uiso  0.013825 O
   O63        1.0     0.647900     0.132700     0.025400    Uiso  0.013825 O
   O64        1.0     0.373700     0.629000     0.002700    Uiso  0.013825 O
   O65        1.0     0.154200     0.618600     0.089500    Uiso  0.013825 O
   O66        1.0     0.682100     0.168900     0.081800    Uiso  0.013825 O
   O67        1.0     0.877400     0.878900     0.025900    Uiso  0.013825 O
   O68        1.0     0.602200     0.128500     0.973200    Uiso  0.013825 O
   O69        1.0     0.132700     0.370400     0.003600    Uiso  0.013825 O
   O70        1.0     0.880900     0.362200     0.025500    Uiso  0.013825 O
   O71        1.0     0.335000     0.604800     0.946000    Uiso  0.013825 O
   O100       1.0     0.356100     0.356300     0.973900    Uiso  0.013825 O
   O101       1.0     0.901300     0.397100     0.079400    Uiso  0.013825 O
   O102       1.0     0.131500     0.141300     0.027200    Uiso  0.013825 O
   O103       1.0     0.100500     0.126550     0.914700    Uiso  0.013825 O
   O104       1.0     0.570400     0.572000     0.909100    Uiso  0.013825 O
   O105       1.0     0.464200     0.930800     0.090600    Uiso  0.013825 O
   O106       1.0     0.851200     0.883800     0.907800    Uiso  0.013825 O
   O107       1.0     0.888000     0.641500     0.055600    Uiso  0.013825 O
   O108       1.0     0.331600     0.122800     0.949300    Uiso  0.013825 O
   O109       1.0     0.380400     0.383300     0.027900    Uiso  0.013825 O
   O110       1.0     0.318400     0.342900     0.916600    Uiso  0.013825 O
   O111       1.0     0.882100     0.143000     0.051200    Uiso  0.013825 O
   O112       1.0     0.842500     0.366500     0.971700    Uiso  0.013825 O
   T33        1.0     0.897580     0.599310     0.715890    Uiso  0.005728 S
   O113       1.0     0.546970     0.087610     0.854090    Uiso  0.013825 O
   O114       1.0     0.985130     0.582190     0.744310    Uiso  0.013825 O
   O115       1.0     0.031260     0.569730     0.800220    Uiso  0.013825 O
   O116       1.0     0.535600     0.602720     0.856100    Uiso  0.013825 O
   O117       1.0     0.531470     0.571880     0.800190    Uiso  0.013825 O
   O118       1.0     0.810670     0.340180     0.854190    Uiso  0.013825 O
   O119       1.0     0.047870     0.832690     0.825390    Uiso  0.013825 O
   O120       1.0     0.773760     0.329000     0.802720    Uiso  0.013825 O
   O121       1.0     0.554170     0.318610     0.889490    Uiso  0.013825 O
   O122       1.0     0.082130     0.868910     0.881810    Uiso  0.013825 O
   O123       1.0     0.277430     0.578890     0.825910    Uiso  0.013825 O
   O124       1.0     0.002170     0.828480     0.773190    Uiso  0.013825 O
   O125       1.0     0.532730     0.070410     0.803610    Uiso  0.013825 O
   O126       1.0     0.280870     0.062210     0.825490    Uiso  0.013825 O
   O127       1.0     0.734970     0.304790     0.745990    Uiso  0.013825 O
   O128       1.0     0.043930     0.343690     0.826110    Uiso  0.013825 O
   O129       1.0     0.498670     0.302890     0.720590    Uiso  0.013825 O
   O130       1.0     0.268500     0.558700     0.772800    Uiso  0.013825 O
   O131       1.0     0.299500     0.573430     0.885300    Uiso  0.013825 O
   O132       1.0     0.829630     0.127990     0.890910    Uiso  0.013825 O
   O133       1.0     0.935740     0.769170     0.709380    Uiso  0.013825 O
   O134       1.0     0.548770     0.816180     0.892190    Uiso  0.013825 O
   O135       1.0     0.511940     0.058470     0.744380    Uiso  0.013825 O
   O136       1.0     0.068430     0.577190     0.850710    Uiso  0.013825 O
   O137       1.0     0.019660     0.316710     0.772120    Uiso  0.013825 O
   O138       1.0     0.081540     0.357070     0.883380    Uiso  0.013825 O
   O139       1.0     0.517900     0.557000     0.748800    Uiso  0.013825 O
   O140       1.0     0.557530     0.333490     0.828310    Uiso  0.013825 O
   M67        1.0     0.635950     0.693540     0.773820    Uiso  0.007943 Cr
   M68        1.0     0.689500     0.950020     0.864820    Uiso  0.007943 Ca
   M69        1.0     0.651910     0.952980     0.802310    Uiso  0.007943 Mn
   T45        1.0     0.976140     0.147610     0.826710    Uiso  0.005728 Cr
   T46        1.0     0.854360     0.761010     0.826120    Uiso  0.005728 Cr
   T47        1.0     0.328130     0.748630     0.773210    Uiso  0.005728 Cr
   T48        1.0     0.449430     0.132500     0.772710    Uiso  0.005728 V
   O142       1.0     0.814870     0.817810     0.855690    Uiso  0.013825 O
   O143       1.0     0.768740     0.830270     0.799780    Uiso  0.013825 O
   O144       1.0     0.264400     0.797230     0.743900    Uiso  0.013825 O
   O145       1.0     0.268530     0.828110     0.799810    Uiso  0.013825 O
   O146       1.0     0.989330     0.059810     0.745810    Uiso  0.013825 O
   O147       1.0     0.752130     0.567320     0.774610    Uiso  0.013825 O
   O148       1.0     0.026240     0.071000     0.797280    Uiso  0.013825 O
   O149       1.0     0.245830     0.081390     0.710510    Uiso  0.013825 O
   O156       1.0     0.756070     0.056310     0.773890    Uiso  0.013825 O
   O157       1.0     0.301330     0.097110     0.879410    Uiso  0.013825 O
   O158       1.0     0.531500     0.841300     0.827200    Uiso  0.013825 O
   O159       1.0     0.500500     0.826520     0.714700    Uiso  0.013825 O
   O160       1.0     0.970370     0.272010     0.709090    Uiso  0.013825 O
   O161       1.0     0.864260     0.630830     0.890620    Uiso  0.013825 O
   O162       1.0     0.251230     0.583810     0.707810    Uiso  0.013825 O
   O163       1.0     0.288060     0.341530     0.855620    Uiso  0.013825 O
   O164       1.0     0.731570     0.822810     0.749290    Uiso  0.013825 O
   O165       1.0     0.780340     0.083290     0.827880    Uiso  0.013825 O
   O166       1.0     0.718460     0.042930     0.716620    Uiso  0.013825 O
   O167       1.0     0.282100     0.843000     0.851200    Uiso  0.013825 O
   O168       1.0     0.242470     0.066510     0.771690    Uiso  0.013825 O
   T49        1.0     0.297600     0.299300     0.515900    Uiso  0.005728 S
   T50        1.0     0.712200     0.956800     0.517900    Uiso  0.005728 K
   T51        1.0     0.307300     0.796200     0.516000    Uiso  0.005728 Sc
   T52        1.0     0.884000     0.339000     0.685400    Uiso  0.005728 Ar
   T53        1.0     0.223900     0.952400     0.573300    Uiso  0.005728 Cr
   T54        1.0     0.345700     0.339000     0.573900    Uiso  0.005728 Cr
   T55        1.0     0.871900     0.351400     0.626800    Uiso  0.005728 Cr
   T56        1.0     0.750600     0.967500     0.627300    Uiso  0.005728 V
   O169       1.0     0.947000     0.787600     0.654100    Uiso  0.013825 O
   O170       1.0     0.385100     0.282200     0.544300    Uiso  0.013825 O
   O171       1.0     0.431200     0.269700     0.600200    Uiso  0.013825 O
   O172       1.0     0.935600     0.302750     0.656100    Uiso  0.013825 O
   O173       1.0     0.931500     0.271900     0.600200    Uiso  0.013825 O
   O174       1.0     0.210700     0.040200     0.654200    Uiso  0.013825 O
   O175       1.0     0.447900     0.532700     0.625400    Uiso  0.013825 O
   O176       1.0     0.173700     0.029000     0.602700    Uiso  0.013825 O
   O177       1.0     0.954200     0.018600     0.689500    Uiso  0.013825 O
   O178       1.0     0.482100     0.568900     0.681800    Uiso  0.013825 O
   O179       1.0     0.677400     0.278900     0.625900    Uiso  0.013825 O
   O180       1.0     0.402200     0.528500     0.573200    Uiso  0.013825 O
   O181       1.0     0.932700     0.770400     0.603600    Uiso  0.013825 O
   O182       1.0     0.680900     0.762200     0.625500    Uiso  0.013825 O
   O183       1.0     0.135000     0.004800     0.546000    Uiso  0.013825 O
   O184       1.0     0.443900     0.043700     0.626100    Uiso  0.013825 O
   O185       1.0     0.898700     0.002900     0.520600    Uiso  0.013825 O
   O186       1.0     0.668500     0.258700     0.572800    Uiso  0.013825 O
   O187       1.0     0.699500     0.273450     0.685300    Uiso  0.013825 O
   O188       1.0     0.229600     0.828000     0.690900    Uiso  0.013825 O
   O189       1.0     0.335800     0.469200     0.509400    Uiso  0.013825 O
   O190       1.0     0.948800     0.516200     0.692200    Uiso  0.013825 O
   O191       1.0     0.912000     0.758500     0.544400    Uiso  0.013825 O
   O192       1.0     0.468400     0.277200     0.650700    Uiso  0.013825 O
   O193       1.0     0.419600     0.016700     0.572100    Uiso  0.013825 O
   O194       1.0     0.481600     0.057100     0.683400    Uiso  0.013825 O
   O195       1.0     0.917900     0.257000     0.548800    Uiso  0.013825 O
   O196       1.0     0.957500     0.033500     0.628300    Uiso  0.013825 O
   M85        1.0     0.317750     0.157100     0.628700    Uiso  0.007943 Mn
   M86        1.0     0.788700     0.146000     0.570900    Uiso  0.007943 Cr
   M87        1.0     0.081000     0.184600     0.665200    Uiso  0.007943 Ca
   T57        1.0     0.302400     0.500700     0.684100    Uiso  0.005728 S
   T58        1.0     0.887800     0.843200     0.682100    Uiso  0.005728 K
   T59        1.0     0.292700     0.003800     0.684000    Uiso  0.005728 Sc
   T60        1.0     0.716000     0.461000     0.514600    Uiso  0.005728 Ar
   T61        1.0     0.376100     0.847600     0.626700    Uiso  0.005728 Cr
   T62        1.0     0.254300     0.461000     0.626100    Uiso  0.005728 Cr
   T63        1.0     0.728100     0.448600     0.573200    Uiso  0.005728 Cr
   T64        1.0     0.849400     0.832500     0.572700    Uiso  0.005728 V
   O197       1.0     0.653000     0.012400     0.545900    Uiso  0.013825 O
   O198       1.0     0.214900     0.517800     0.655700    Uiso  0.013825 O
   O199       1.0     0.168800     0.530300     0.599800    Uiso  0.013825 O
   O200       1.0     0.664400     0.497250     0.543900    Uiso  0.013825 O
   O201       1.0     0.668500     0.528100     0.599800    Uiso  0.013825 O
   O202       1.0     0.389300     0.759800     0.545800    Uiso  0.013825 O
   O203       1.0     0.152100     0.267300     0.574600    Uiso  0.013825 O
   O204       1.0     0.426300     0.771000     0.597300    Uiso  0.013825 O
   O205       1.0     0.645800     0.781400     0.510500    Uiso  0.013825 O
   O206       1.0     0.117900     0.231100     0.518200    Uiso  0.013825 O
   O207       1.0     0.922600     0.521100     0.574100    Uiso  0.013825 O
   O208       1.0     0.197800     0.271500     0.626800    Uiso  0.013825 O
   O209       1.0     0.667300     0.029600     0.596400    Uiso  0.013825 O
   O210       1.0     0.919100     0.037800     0.574500    Uiso  0.013825 O
   O211       1.0     0.465000     0.795200     0.654000    Uiso  0.013825 O
   O212       1.0     0.156100     0.756300     0.573900    Uiso  0.013825 O
   O213       1.0     0.701300     0.797100     0.679400    Uiso  0.013825 O
   O214       1.0     0.931500     0.541300     0.627200    Uiso  0.013825 O
   O215       1.0     0.900500     0.526550     0.514700    Uiso  0.013825 O
   O216       1.0     0.370400     0.972000     0.509100    Uiso  0.013825 O
   O217       1.0     0.264200     0.330800     0.690600    Uiso  0.013825 O
   O218       1.0     0.651200     0.283800     0.507800    Uiso  0.013825 O
   O219       1.0     0.688000     0.041500     0.655600    Uiso  0.013825 O
   O220       1.0     0.131600     0.522800     0.549300    Uiso  0.013825 O
   O221       1.0     0.180400     0.783300     0.627900    Uiso  0.013825 O
   O222       1.0     0.118400     0.742900     0.516600    Uiso  0.013825 O
   O223       1.0     0.682100     0.543000     0.651200    Uiso  0.013825 O
   O224       1.0     0.642500     0.766500     0.571700    Uiso  0.013825 O
   M100       1.0     0.948950     0.850700     0.397400    Uiso  0.007943 Mn
   M101       1.0     0.434900     0.330100     0.345700    Uiso  0.007943 Cr
   M102       1.0     0.978800     0.613100     0.484300    Uiso  0.007943 Ca
   M103       1.0     0.964100     0.606500     0.426200    Uiso  0.007943 Cr
   M104       1.0     0.910550     0.350000     0.335200    Uiso  0.007943 Ca
   M105       1.0     0.948100     0.347000     0.397700    Uiso  0.007943 Mn
   M106       1.0     0.411000     0.840100     0.344500    Uiso  0.007943 Mn
   M107       1.0     0.410200     0.076800     0.317300    Uiso  0.007943 Cr
   M108       1.0     0.933600     0.092600     0.370000    Uiso  0.007943 Mn
   M109       1.0     0.717750     0.357100     0.428700    Uiso  0.007943 Mn
   M110       1.0     0.188700     0.346000     0.370900    Uiso  0.007943 Cr
   M111       1.0     0.481000     0.384600     0.465200    Uiso  0.007943 Ca
   M112       1.0     0.451050     0.349300     0.402600    Uiso  0.007943 Mn
   M113       1.0     0.965100     0.869900     0.454300    Uiso  0.007943 Cr
   M114       1.0     0.421200     0.586900     0.315700    Uiso  0.007943 Ca
   M115       1.0     0.435900     0.593500     0.373800    Uiso  0.007943 Cr
   M116       1.0     0.489450     0.850000     0.464800    Uiso  0.007943 Ca
   M117       1.0     0.451900     0.853000     0.402300    Uiso  0.007943 Mn
   M118       1.0     0.989000     0.359900     0.455500    Uiso  0.007943 Mn
   M119       1.0     0.989800     0.123200     0.482700    Uiso  0.007943 Cr
   M120       1.0     0.466400     0.107400     0.430000    Uiso  0.007943 Mn
