# Supplementary material for: Glass bead games: enumeration of possible polytypes based on two stacking vectors and applications to the iron-ore sinter phases SFCA and SFCA-I
Source: Acta Crystallogr A Found Adv. 2026 Apr 23;82(Pt 3):145–62. doi: 10.1107/S2053273326003505 (PMC13131315; doi:10.1107/S2053273326003505)
Supplement: Supplementary file 2 [file a-82-00145-sup2.zip › SFCA_I_m=5_11122.cif]

#======================================================================
# CRYSTAL DATA
#----------------------------------------------------------------------
data_VESTA_phase_1

_chemical_name_common                  'generated_by_bilbao_crystallographic_s'
_cell_length_a                         10.406100
_cell_length_b                         10.578300
_cell_length_c                         53.682301
_cell_angle_alpha                      91.019997
_cell_angle_beta                       94.620003
_cell_angle_gamma                      110.169998
_cell_volume                           5522.305671
_space_group_name_H-M_alt              'P -1'
_space_group_IT_number                 2

loop_
_space_group_symop_operation_xyz
   'x, y, z'
   '-x, -y, -z'

loop_
   _atom_site_label
   _atom_site_occupancy
   _atom_site_fract_x
   _atom_site_fract_y
   _atom_site_fract_z
   _atom_site_adp_type
   _atom_site_U_iso_or_equiv
   _atom_site_type_symbol
   M1         1.0     0.289070     0.642800     0.071280    Uiso  0.007943 Mn
   M2         1.0     0.817780     0.660590     0.129110    Uiso  0.007943 Cr
   M3         1.0     0.015830     0.652000     0.034780    Uiso  0.007943 Ca
   M4         1.0     0.048400     0.648000     0.097410    Uiso  0.007943 Mn
   M10        1.0     0.533490     0.632190     0.044500    Uiso  0.007943 Mn
   M11        1.0     0.507080     0.381820     0.017300    Uiso  0.007943 Cr
   M12        1.0     0.036390     0.392420     0.070000    Uiso  0.007943 Mn
   T1         1.0     0.218310     0.958610     0.015900    Uiso  0.005728 S
   T2         1.0     0.805700     0.302180     0.017900    Uiso  0.005728 K
   O1         1.0     0.707120     0.539410     0.154090    Uiso  0.013825 O
   O2         1.0     0.159180     0.989990     0.044310    Uiso  0.013825 O
   O3         1.0     0.168960     0.030380     0.100220    Uiso  0.013825 O
   O4         1.0     0.720500     0.025300     0.156100    Uiso  0.013825 O
   O5         1.0     0.668720     0.028210     0.100190    Uiso  0.013825 O
   O6         1.0     0.443520     0.286910     0.154190    Uiso  0.013825 O
   O7         1.0     0.177520     0.780010     0.125390    Uiso  0.013825 O
   O8         1.0     0.428960     0.272380     0.102720    Uiso  0.013825 O
   O9         1.0     0.735320     0.326110     0.189490    Uiso  0.013825 O
   O10        1.0     0.199680     0.771990     0.181810    Uiso  0.013825 O
   O11        1.0     0.948480     0.034090     0.125910    Uiso  0.013825 O
   O12        1.0     0.171020     0.758110     0.073190    Uiso  0.013825 O
   O13        1.0     0.670880     0.531390     0.103610    Uiso  0.013825 O
   O14        1.0     0.944620     0.550510     0.125490    Uiso  0.013825 O
   O15        1.0     0.411020     0.268210     0.045990    Uiso  0.013825 O
   M13        1.0     0.310880     0.157200     0.128720    Uiso  0.007943 Mn
   M14        1.0     0.782220     0.139410     0.070890    Uiso  0.007943 Cr
   M15        1.0     0.584170     0.148000     0.165220    Uiso  0.007943 Ca
   M16        1.0     0.551550     0.152000     0.102590    Uiso  0.007943 Mn
   M17        1.0     0.089230     0.657280     0.154290    Uiso  0.007943 Cr
   M18        1.0     0.494490     0.870990     0.015710    Uiso  0.007943 Ca
   M19        1.0     0.537870     0.893320     0.073820    Uiso  0.007943 Cr
   M20        1.0     0.575280     0.682390     0.164820    Uiso  0.007943 Ca
   M21        1.0     0.550400     0.648200     0.102310    Uiso  0.007943 Mn
   M22        1.0     0.066510     0.167810     0.155500    Uiso  0.007943 Mn
   M23        1.0     0.092920     0.418180     0.182700    Uiso  0.007943 Cr
   M24        1.0     0.563610     0.407580     0.130000    Uiso  0.007943 Mn
   T10        1.0     0.794300     0.497820     0.182100    Uiso  0.005728 K
   T11        1.0     0.391320     0.338200     0.183990    Uiso  0.005728 Sc
   T12        1.0     0.798600     0.796300     0.014590    Uiso  0.005728 Ar
   T13        1.0     0.250570     0.465730     0.126720    Uiso  0.005728 Cr
   T14        1.0     0.371750     0.852020     0.126120    Uiso  0.005728 Cr
   T15        1.0     0.845080     0.837920     0.073210    Uiso  0.005728 Cr
   T16        1.0     0.723280     0.453880     0.072710    Uiso  0.005728 V
   O29        1.0     0.892880     0.260590     0.045910    Uiso  0.013825 O
   O30        1.0     0.440820     0.810010     0.155690    Uiso  0.013825 O
   O31        1.0     0.431040     0.769620     0.099780    Uiso  0.013825 O
   O32        1.0     0.879500     0.774700     0.043900    Uiso  0.013825 O
   O33        1.0     0.931280     0.771790     0.099810    Uiso  0.013825 O
   O34        1.0     0.156480     0.513090     0.045810    Uiso  0.013825 O
   O35        1.0     0.422480     0.019990     0.074610    Uiso  0.013825 O
   O36        1.0     0.171040     0.527620     0.097280    Uiso  0.013825 O
   O37        1.0     0.864680     0.473890     0.010510    Uiso  0.013825 O
   O38        1.0     0.400320     0.028010     0.018190    Uiso  0.013825 O
   O39        1.0     0.651520     0.765910     0.074090    Uiso  0.013825 O
   O40        1.0     0.428980     0.041890     0.126810    Uiso  0.013825 O
   O41        1.0     0.929120     0.268610     0.096390    Uiso  0.013825 O
   O42        1.0     0.655380     0.249490     0.074510    Uiso  0.013825 O
   O43        1.0     0.188980     0.531790     0.154010    Uiso  0.013825 O
   O44        1.0     0.417820     0.530610     0.073890    Uiso  0.013825 O
   O45        1.0     0.978080     0.542590     0.179410    Uiso  0.013825 O
   O46        1.0     0.695700     0.772300     0.127200    Uiso  0.013825 O
   O47        1.0     0.614200     0.730800     0.014700    Uiso  0.013825 O
   O48        1.0     0.138720     0.282510     0.009090    Uiso  0.013825 O
   O49        1.0     0.426360     0.014480     0.190620    Uiso  0.013825 O
   O50        1.0     0.856580     0.970090     0.007810    Uiso  0.013825 O
   O51        1.0     0.967560     0.286280     0.155620    Uiso  0.013825 O
   O52        1.0     0.417720     0.751810     0.049290    Uiso  0.013825 O
   O53        1.0     0.447540     0.530620     0.127880    Uiso  0.013825 O
   O54        1.0     0.398160     0.515380     0.016620    Uiso  0.013825 O
   O55        1.0     0.969100     0.782600     0.151200    Uiso  0.013825 O
   O56        1.0     0.929220     0.519310     0.071690    Uiso  0.013825 O
   T17        1.0     0.618310     0.158610     0.815900    Uiso  0.005728 S
   M41        1.0     0.489230     0.857280     0.954290    Uiso  0.007943 Cr
   M42        1.0     0.894490     0.070990     0.815710    Uiso  0.007943 Ca
   M43        1.0     0.937870     0.093320     0.873820    Uiso  0.007943 Cr
   M44        1.0     0.975330     0.882390     0.964820    Uiso  0.007943 Ca
   M45        1.0     0.950390     0.848200     0.902310    Uiso  0.007943 Mn
   T27        1.0     0.791320     0.538200     0.983990    Uiso  0.005728 Sc
   T28        1.0     0.198600     0.996300     0.814590    Uiso  0.005728 Ar
   T29        1.0     0.650580     0.665780     0.926710    Uiso  0.005728 Cr
   T30        1.0     0.771750     0.052020     0.926120    Uiso  0.005728 Cr
   T31        1.0     0.245080     0.037920     0.873210    Uiso  0.005728 Cr
   T32        1.0     0.123280     0.653880     0.872710    Uiso  0.005728 V
   O100       1.0     0.817820     0.730610     0.873890    Uiso  0.013825 O
   O101       1.0     0.378080     0.742590     0.979410    Uiso  0.013825 O
   O102       1.0     0.095700     0.972300     0.927200    Uiso  0.013825 O
   O103       1.0     0.014200     0.930800     0.814700    Uiso  0.013825 O
   O104       1.0     0.538720     0.482510     0.809090    Uiso  0.013825 O
   O105       1.0     0.826360     0.214480     0.990620    Uiso  0.013825 O
   O106       1.0     0.256580     0.170090     0.807810    Uiso  0.013825 O
   O107       1.0     0.367560     0.486280     0.955620    Uiso  0.013825 O
   O108       1.0     0.817720     0.951810     0.849290    Uiso  0.013825 O
   O109       1.0     0.847540     0.730620     0.927880    Uiso  0.013825 O
   O110       1.0     0.798160     0.715380     0.816620    Uiso  0.013825 O
   O111       1.0     0.369100     0.982600     0.951200    Uiso  0.013825 O
   O112       1.0     0.329220     0.719310     0.871690    Uiso  0.013825 O
   T33        1.0     0.018300     0.358600     0.615900    Uiso  0.005728 S
   T34        1.0     0.605700     0.702200     0.617900    Uiso  0.005728 K
   T35        1.0     0.008700     0.861800     0.616000    Uiso  0.005728 Sc
   T36        1.0     0.601400     0.403700     0.785400    Uiso  0.005728 Ar
   T37        1.0     0.149400     0.734250     0.673300    Uiso  0.005728 Cr
   T38        1.0     0.028200     0.348000     0.673900    Uiso  0.005728 Cr
   T39        1.0     0.554900     0.362100     0.726800    Uiso  0.005728 Cr
   T40        1.0     0.676700     0.746100     0.727300    Uiso  0.005728 V
   O113       1.0     0.507100     0.939400     0.754100    Uiso  0.013825 O
   O114       1.0     0.959200     0.390000     0.644300    Uiso  0.013825 O
   O115       1.0     0.969000     0.430400     0.700200    Uiso  0.013825 O
   O116       1.0     0.520500     0.425300     0.756100    Uiso  0.013825 O
   O117       1.0     0.468700     0.428200     0.700200    Uiso  0.013825 O
   O118       1.0     0.243500     0.686900     0.754200    Uiso  0.013825 O
   O119       1.0     0.977500     0.180000     0.725400    Uiso  0.013825 O
   O120       1.0     0.229000     0.672400     0.702700    Uiso  0.013825 O
   O121       1.0     0.535300     0.726100     0.789500    Uiso  0.013825 O
   O122       1.0     0.999700     0.172000     0.781800    Uiso  0.013825 O
   O123       1.0     0.748500     0.434100     0.725900    Uiso  0.013825 O
   O124       1.0     0.971000     0.158100     0.673200    Uiso  0.013825 O
   O125       1.0     0.470900     0.931400     0.703600    Uiso  0.013825 O
   O126       1.0     0.744600     0.950500     0.725500    Uiso  0.013825 O
   O127       1.0     0.211000     0.668200     0.646000    Uiso  0.013825 O
   O128       1.0     0.982200     0.669400     0.726100    Uiso  0.013825 O
   O129       1.0     0.421900     0.657400     0.620600    Uiso  0.013825 O
   O130       1.0     0.704300     0.427700     0.672800    Uiso  0.013825 O
   O131       1.0     0.785800     0.469200     0.785300    Uiso  0.013825 O
   O132       1.0     0.261300     0.917500     0.790900    Uiso  0.013825 O
   O133       1.0     0.973600     0.185500     0.609400    Uiso  0.013825 O
   O134       1.0     0.543400     0.229900     0.792200    Uiso  0.013825 O
   O135       1.0     0.432400     0.913700     0.644400    Uiso  0.013825 O
   O136       1.0     0.982300     0.448200     0.750700    Uiso  0.013825 O
   O137       1.0     0.952500     0.669400     0.672100    Uiso  0.013825 O
   O138       1.0     0.001800     0.684600     0.783400    Uiso  0.013825 O
   O139       1.0     0.430900     0.417400     0.648800    Uiso  0.013825 O
   O140       1.0     0.470800     0.680700     0.728300    Uiso  0.013825 O
   M61        1.0     0.110950     0.557200     0.728700    Uiso  0.007943 Mn
   M62        1.0     0.582200     0.539400     0.670900    Uiso  0.007943 Cr
   M63        1.0     0.384200     0.548000     0.765200    Uiso  0.007943 Ca
   T41        1.0     0.181700     0.241400     0.784100    Uiso  0.005728 S
   T42        1.0     0.594300     0.897800     0.782100    Uiso  0.005728 K
   T43        1.0     0.191300     0.738200     0.784000    Uiso  0.005728 Sc
   T44        1.0     0.598600     0.196300     0.614600    Uiso  0.005728 Ar
   T45        1.0     0.050600     0.865750     0.726700    Uiso  0.005728 Cr
   T46        1.0     0.171800     0.252000     0.726100    Uiso  0.005728 Cr
   T47        1.0     0.645100     0.237900     0.673200    Uiso  0.005728 Cr
   T48        1.0     0.523300     0.853900     0.672700    Uiso  0.005728 V
   O141       1.0     0.692900     0.660600     0.645900    Uiso  0.013825 O
   O142       1.0     0.240800     0.210000     0.755700    Uiso  0.013825 O
   O143       1.0     0.231000     0.169600     0.699800    Uiso  0.013825 O
   O144       1.0     0.679500     0.174700     0.643900    Uiso  0.013825 O
   O145       1.0     0.731300     0.171800     0.699800    Uiso  0.013825 O
   O146       1.0     0.956500     0.913100     0.645800    Uiso  0.013825 O
   O147       1.0     0.222500     0.420000     0.674600    Uiso  0.013825 O
   O148       1.0     0.971000     0.927600     0.697300    Uiso  0.013825 O
   O149       1.0     0.664700     0.873900     0.610500    Uiso  0.013825 O
   O150       1.0     0.200300     0.428000     0.618200    Uiso  0.013825 O
   O151       1.0     0.451500     0.165900     0.674100    Uiso  0.013825 O
   O152       1.0     0.229000     0.441900     0.726800    Uiso  0.013825 O
   O153       1.0     0.729100     0.668600     0.696400    Uiso  0.013825 O
   O154       1.0     0.455400     0.649500     0.674500    Uiso  0.013825 O
   O155       1.0     0.989000     0.931800     0.754000    Uiso  0.013825 O
   O156       1.0     0.217800     0.930600     0.673900    Uiso  0.013825 O
   O157       1.0     0.778100     0.942600     0.779400    Uiso  0.013825 O
   O158       1.0     0.495700     0.172300     0.727200    Uiso  0.013825 O
   O159       1.0     0.414200     0.130800     0.614700    Uiso  0.013825 O
   O160       1.0     0.938700     0.682500     0.609100    Uiso  0.013825 O
   O161       1.0     0.226400     0.414500     0.790600    Uiso  0.013825 O
   O162       1.0     0.656600     0.370100     0.607800    Uiso  0.013825 O
   O163       1.0     0.767600     0.686300     0.755600    Uiso  0.013825 O
   O164       1.0     0.217700     0.151800     0.649300    Uiso  0.013825 O
   O165       1.0     0.247500     0.930600     0.727900    Uiso  0.013825 O
   O166       1.0     0.198200     0.915400     0.616600    Uiso  0.013825 O
   O167       1.0     0.769100     0.182600     0.751200    Uiso  0.013825 O
   O168       1.0     0.729200     0.919300     0.671700    Uiso  0.013825 O
   M73        1.0     0.489050     0.742800     0.471300    Uiso  0.007943 Mn
   M74        1.0     0.017800     0.760600     0.529100    Uiso  0.007943 Cr
   M75        1.0     0.215800     0.752000     0.434800    Uiso  0.007943 Ca
   M76        1.0     0.248450     0.748000     0.497400    Uiso  0.007943 Mn
   M77        1.0     0.710800     0.242700     0.445700    Uiso  0.007943 Cr
   M78        1.0     0.305500     0.029000     0.584300    Uiso  0.007943 Ca
   M79        1.0     0.262100     0.006700     0.526200    Uiso  0.007943 Cr
   M80        1.0     0.224650     0.217600     0.435200    Uiso  0.007943 Ca
   M81        1.0     0.249600     0.251800     0.497700    Uiso  0.007943 Mn
   M82        1.0     0.733500     0.732200     0.444500    Uiso  0.007943 Mn
   M83        1.0     0.707100     0.481800     0.417300    Uiso  0.007943 Cr
   M84        1.0     0.236400     0.492400     0.470000    Uiso  0.007943 Mn
   T49        1.0     0.418300     0.058600     0.415900    Uiso  0.005728 S
   T50        1.0     0.005700     0.402200     0.417900    Uiso  0.005728 K
   T51        1.0     0.408700     0.561800     0.416000    Uiso  0.005728 Sc
   T52        1.0     0.001400     0.103700     0.585400    Uiso  0.005728 Ar
   T53        1.0     0.549400     0.434250     0.473300    Uiso  0.005728 Cr
   T54        1.0     0.428200     0.048000     0.473900    Uiso  0.005728 Cr
   T55        1.0     0.954900     0.062100     0.526800    Uiso  0.005728 Cr
   T56        1.0     0.076700     0.446100     0.527300    Uiso  0.005728 V
   O169       1.0     0.907100     0.639400     0.554100    Uiso  0.013825 O
   O170       1.0     0.359200     0.090000     0.444300    Uiso  0.013825 O
   O171       1.0     0.369000     0.130400     0.500200    Uiso  0.013825 O
   O172       1.0     0.920500     0.125300     0.556100    Uiso  0.013825 O
   O173       1.0     0.868700     0.128200     0.500200    Uiso  0.013825 O
   O174       1.0     0.643500     0.386900     0.554200    Uiso  0.013825 O
   O175       1.0     0.377500     0.880000     0.525400    Uiso  0.013825 O
   O176       1.0     0.629000     0.372400     0.502700    Uiso  0.013825 O
   O177       1.0     0.935300     0.426100     0.589500    Uiso  0.013825 O
   O178       1.0     0.399700     0.872000     0.581800    Uiso  0.013825 O
   O179       1.0     0.148500     0.134100     0.525900    Uiso  0.013825 O
   O180       1.0     0.371000     0.858100     0.473200    Uiso  0.013825 O
   O181       1.0     0.870900     0.631400     0.503600    Uiso  0.013825 O
   O182       1.0     0.144600     0.650500     0.525500    Uiso  0.013825 O
   O183       1.0     0.611000     0.368200     0.446000    Uiso  0.013825 O
   O184       1.0     0.382200     0.369400     0.526100    Uiso  0.013825 O
   O185       1.0     0.821900     0.357400     0.420600    Uiso  0.013825 O
   O186       1.0     0.104300     0.127700     0.472800    Uiso  0.013825 O
   O187       1.0     0.185800     0.169200     0.585300    Uiso  0.013825 O
   O188       1.0     0.661300     0.617500     0.590900    Uiso  0.013825 O
   O189       1.0     0.373600     0.885500     0.409400    Uiso  0.013825 O
   O190       1.0     0.943400     0.929900     0.592200    Uiso  0.013825 O
   O191       1.0     0.832400     0.613700     0.444400    Uiso  0.013825 O
   O192       1.0     0.382300     0.148200     0.550700    Uiso  0.013825 O
   O193       1.0     0.352500     0.369400     0.472100    Uiso  0.013825 O
   O194       1.0     0.401800     0.384600     0.583400    Uiso  0.013825 O
   O195       1.0     0.830900     0.117400     0.448800    Uiso  0.013825 O
   O196       1.0     0.870800     0.380700     0.528300    Uiso  0.013825 O
   M100       1.0     0.648450     0.448000     0.297400    Uiso  0.007943 Mn
   M101       1.0     0.110800     0.942700     0.245700    Uiso  0.007943 Cr
   M102       1.0     0.705500     0.729000     0.384300    Uiso  0.007943 Ca
   M103       1.0     0.662100     0.706700     0.326200    Uiso  0.007943 Cr
   M104       1.0     0.624650     0.917600     0.235200    Uiso  0.007943 Ca
   M105       1.0     0.649600     0.951800     0.297700    Uiso  0.007943 Mn
   M106       1.0     0.133500     0.432200     0.244500    Uiso  0.007943 Mn
   M107       1.0     0.107100     0.181800     0.217300    Uiso  0.007943 Cr
   M108       1.0     0.636400     0.192400     0.270000    Uiso  0.007943 Mn
   M109       1.0     0.910950     0.957200     0.328700    Uiso  0.007943 Mn
   M110       1.0     0.382200     0.939400     0.270900    Uiso  0.007943 Cr
   M111       1.0     0.184200     0.948000     0.365200    Uiso  0.007943 Ca
   M112       1.0     0.151550     0.952000     0.302600    Uiso  0.007943 Mn
   M113       1.0     0.689200     0.457300     0.354300    Uiso  0.007943 Cr
   M114       1.0     0.094500     0.671000     0.215700    Uiso  0.007943 Ca
   M115       1.0     0.137900     0.693300     0.273800    Uiso  0.007943 Cr
   M116       1.0     0.175350     0.482400     0.364800    Uiso  0.007943 Ca
   M117       1.0     0.150400     0.448200     0.302300    Uiso  0.007943 Mn
   M118       1.0     0.666500     0.967800     0.355500    Uiso  0.007943 Mn
   M119       1.0     0.692900     0.218200     0.382700    Uiso  0.007943 Cr
   M120       1.0     0.163600     0.207600     0.330000    Uiso  0.007943 Mn
