# Supplementary material for: Glass bead games: enumeration of possible polytypes based on two stacking vectors and applications to the iron-ore sinter phases SFCA and SFCA-I
Source: Acta Crystallogr A Found Adv. 2026 Apr 23;82(Pt 3):145–62. doi: 10.1107/S2053273326003505 (PMC13131315; doi:10.1107/S2053273326003505)
Supplement: Supplementary file 2 [file a-82-00145-sup2.zip › SFCA_I_m=5_12121.cif]

#======================================================================
# CRYSTAL DATA
#----------------------------------------------------------------------
data_VESTA_phase_1

_chemical_name_common                  'generated_by_bilbao_crystallographic_s'
_cell_length_a                         10.406100
_cell_length_b                         10.578300
_cell_length_c                         53.682301
_cell_angle_alpha                      91.019997
_cell_angle_beta                       94.620003
_cell_angle_gamma                      110.169998
_cell_volume                           5522.305671
_space_group_name_H-M_alt              'P -1'
_space_group_IT_number                 2

loop_
_space_group_symop_operation_xyz
   'x, y, z'
   '-x, -y, -z'

loop_
   _atom_site_label
   _atom_site_occupancy
   _atom_site_fract_x
   _atom_site_fract_y
   _atom_site_fract_z
   _atom_site_adp_type
   _atom_site_U_iso_or_equiv
   _atom_site_type_symbol
   M1         1.0     0.889070     0.442800     0.271280    Uiso  0.007943 Mn
   M2         1.0     0.417780     0.460590     0.329110    Uiso  0.007943 Cr
   M3         1.0     0.615830     0.452000     0.234780    Uiso  0.007943 Ca
   M4         1.0     0.648400     0.448000     0.297410    Uiso  0.007943 Mn
   M5         1.0     0.110770     0.942720     0.245710    Uiso  0.007943 Cr
   M6         1.0     0.705510     0.729010     0.384290    Uiso  0.007943 Ca
   M7         1.0     0.662130     0.706680     0.326180    Uiso  0.007943 Cr
   M8         1.0     0.624670     0.917610     0.235180    Uiso  0.007943 Ca
   M9         1.0     0.649600     0.951810     0.297700    Uiso  0.007943 Mn
   M10        1.0     0.133490     0.432190     0.244500    Uiso  0.007943 Mn
   M11        1.0     0.107080     0.181820     0.217300    Uiso  0.007943 Cr
   M12        1.0     0.636390     0.192420     0.270000    Uiso  0.007943 Mn
   T1         1.0     0.818310     0.758610     0.215900    Uiso  0.005728 S
   T2         1.0     0.405700     0.102180     0.217900    Uiso  0.005728 K
   T3         1.0     0.808680     0.261800     0.216010    Uiso  0.005728 Sc
   T4         1.0     0.401400     0.803700     0.385410    Uiso  0.005728 Ar
   T5         1.0     0.949420     0.134220     0.273290    Uiso  0.005728 Cr
   T6         1.0     0.828250     0.747980     0.273880    Uiso  0.005728 Cr
   O1         1.0     0.307120     0.339410     0.354090    Uiso  0.013825 O
   O10        1.0     0.799680     0.571990     0.381810    Uiso  0.013825 O
   O11        1.0     0.548480     0.834090     0.325910    Uiso  0.013825 O
   O12        1.0     0.771020     0.558110     0.273190    Uiso  0.013825 O
   O13        1.0     0.270880     0.331390     0.303610    Uiso  0.013825 O
   O14        1.0     0.544620     0.350510     0.325490    Uiso  0.013825 O
   O15        1.0     0.011020     0.068210     0.245990    Uiso  0.013825 O
   O16        1.0     0.782180     0.069390     0.326110    Uiso  0.013825 O
   O17        1.0     0.221920     0.057410     0.220590    Uiso  0.013825 O
   O18        1.0     0.504300     0.827700     0.272800    Uiso  0.013825 O
   O19        1.0     0.585800     0.869200     0.385300    Uiso  0.013825 O
   O20        1.0     0.061280     0.317490     0.390910    Uiso  0.013825 O
   O21        1.0     0.773640     0.585520     0.209380    Uiso  0.013825 O
   M13        1.0     0.910880     0.957200     0.328720    Uiso  0.007943 Mn
   M14        1.0     0.382220     0.939410     0.270890    Uiso  0.007943 Cr
   M15        1.0     0.184170     0.948000     0.365220    Uiso  0.007943 Ca
   M16        1.0     0.151550     0.952000     0.302590    Uiso  0.007943 Mn
   M17        1.0     0.689230     0.457280     0.354290    Uiso  0.007943 Cr
   M18        1.0     0.094490     0.670990     0.215710    Uiso  0.007943 Ca
   M19        1.0     0.137870     0.693320     0.273820    Uiso  0.007943 Cr
   M20        1.0     0.175280     0.482390     0.364820    Uiso  0.007943 Ca
   M21        1.0     0.150400     0.448200     0.302310    Uiso  0.007943 Mn
   M22        1.0     0.666510     0.967810     0.355500    Uiso  0.007943 Mn
   M23        1.0     0.692920     0.218180     0.382700    Uiso  0.007943 Cr
   M24        1.0     0.163610     0.207580     0.330000    Uiso  0.007943 Mn
   T10        1.0     0.394300     0.297820     0.382100    Uiso  0.005728 K
   T11        1.0     0.991320     0.138200     0.383990    Uiso  0.005728 Sc
   T12        1.0     0.398600     0.596300     0.214590    Uiso  0.005728 Ar
   T13        1.0     0.850580     0.265720     0.326720    Uiso  0.005728 Cr
   T14        1.0     0.971750     0.652020     0.326120    Uiso  0.005728 Cr
   T15        1.0     0.445080     0.637920     0.273210    Uiso  0.005728 Cr
   T16        1.0     0.323280     0.253880     0.272710    Uiso  0.005728 V
   M25        1.0     0.289050     0.142800     0.071300    Uiso  0.007943 Mn
   M26        1.0     0.817800     0.160600     0.129100    Uiso  0.007943 Cr
   M27        1.0     0.015800     0.152000     0.034800    Uiso  0.007943 Ca
   M28        1.0     0.048450     0.148000     0.097400    Uiso  0.007943 Mn
   M29        1.0     0.510800     0.642700     0.045700    Uiso  0.007943 Cr
   M30        1.0     0.105500     0.429000     0.184300    Uiso  0.007943 Ca
   M31        1.0     0.062100     0.406700     0.126200    Uiso  0.007943 Cr
   M32        1.0     0.024650     0.617600     0.035200    Uiso  0.007943 Ca
   M33        1.0     0.049600     0.651800     0.097700    Uiso  0.007943 Mn
   M34        1.0     0.533500     0.132200     0.044500    Uiso  0.007943 Mn
   M35        1.0     0.507100     0.881800     0.017300    Uiso  0.007943 Cr
   M36        1.0     0.036400     0.892400     0.070000    Uiso  0.007943 Mn
   T17        1.0     0.218300     0.458600     0.015900    Uiso  0.005728 S
   T18        1.0     0.805700     0.802200     0.017900    Uiso  0.005728 K
   T19        1.0     0.208700     0.961800     0.016000    Uiso  0.005728 Sc
   T20        1.0     0.801400     0.503700     0.185400    Uiso  0.005728 Ar
   T21        1.0     0.349400     0.834250     0.073300    Uiso  0.005728 Cr
   T22        1.0     0.228200     0.448000     0.073900    Uiso  0.005728 Cr
   T23        1.0     0.754900     0.462100     0.126800    Uiso  0.005728 Cr
   T24        1.0     0.876700     0.846100     0.127300    Uiso  0.005728 V
   M37        1.0     0.310950     0.657200     0.128700    Uiso  0.007943 Mn
   M38        1.0     0.782200     0.639400     0.070900    Uiso  0.007943 Cr
   M39        1.0     0.584200     0.648000     0.165200    Uiso  0.007943 Ca
   M40        1.0     0.551550     0.652000     0.102600    Uiso  0.007943 Mn
   M41        1.0     0.089200     0.157300     0.154300    Uiso  0.007943 Cr
   M42        1.0     0.494500     0.371000     0.015700    Uiso  0.007943 Ca
   M43        1.0     0.537900     0.393300     0.073800    Uiso  0.007943 Cr
   M44        1.0     0.575350     0.182400     0.164800    Uiso  0.007943 Ca
   M45        1.0     0.550400     0.148200     0.102300    Uiso  0.007943 Mn
   M46        1.0     0.066500     0.667800     0.155500    Uiso  0.007943 Mn
   M47        1.0     0.092900     0.918200     0.182700    Uiso  0.007943 Cr
   M48        1.0     0.563600     0.907600     0.130000    Uiso  0.007943 Mn
   T25        1.0     0.381700     0.341400     0.184100    Uiso  0.005728 S
   T26        1.0     0.794300     0.997800     0.182100    Uiso  0.005728 K
   T27        1.0     0.391300     0.838200     0.184000    Uiso  0.005728 Sc
   T28        1.0     0.798600     0.296300     0.014600    Uiso  0.005728 Ar
   T29        1.0     0.250600     0.965750     0.126700    Uiso  0.005728 Cr
   T30        1.0     0.371800     0.352000     0.126100    Uiso  0.005728 Cr
   T31        1.0     0.845100     0.337900     0.073200    Uiso  0.005728 Cr
   T32        1.0     0.723300     0.953900     0.072700    Uiso  0.005728 V
   O100       1.0     0.417800     0.030600     0.073900    Uiso  0.013825 O
   O101       1.0     0.978100     0.042600     0.179400    Uiso  0.013825 O
   O102       1.0     0.695700     0.272300     0.127200    Uiso  0.013825 O
   O103       1.0     0.614200     0.230800     0.014700    Uiso  0.013825 O
   O104       1.0     0.138700     0.782500     0.009100    Uiso  0.013825 O
   O105       1.0     0.426400     0.514500     0.190600    Uiso  0.013825 O
   O106       1.0     0.856600     0.470100     0.007800    Uiso  0.013825 O
   O107       1.0     0.967600     0.786300     0.155600    Uiso  0.013825 O
   O108       1.0     0.417700     0.251800     0.049300    Uiso  0.013825 O
   O109       1.0     0.447500     0.030600     0.127900    Uiso  0.013825 O
   O110       1.0     0.398200     0.015400     0.016600    Uiso  0.013825 O
   O111       1.0     0.969100     0.282600     0.151200    Uiso  0.013825 O
   O112       1.0     0.929200     0.019300     0.071700    Uiso  0.013825 O
   O113       1.0     0.107100     0.239400     0.954100    Uiso  0.013825 O
   O114       1.0     0.559200     0.690000     0.844300    Uiso  0.013825 O
   O115       1.0     0.569000     0.730400     0.900200    Uiso  0.013825 O
   O116       1.0     0.120500     0.725300     0.956100    Uiso  0.013825 O
   O117       1.0     0.068700     0.728200     0.900200    Uiso  0.013825 O
   O118       1.0     0.843500     0.986900     0.954200    Uiso  0.013825 O
   O119       1.0     0.577500     0.480000     0.925400    Uiso  0.013825 O
   O120       1.0     0.829000     0.972400     0.902700    Uiso  0.013825 O
   O121       1.0     0.135300     0.026100     0.989500    Uiso  0.013825 O
   O122       1.0     0.599700     0.472000     0.981800    Uiso  0.013825 O
   O123       1.0     0.348500     0.734100     0.925900    Uiso  0.013825 O
   O124       1.0     0.571000     0.458100     0.873200    Uiso  0.013825 O
   O125       1.0     0.070900     0.231400     0.903600    Uiso  0.013825 O
   O126       1.0     0.344600     0.250500     0.925500    Uiso  0.013825 O
   O127       1.0     0.811000     0.968200     0.846000    Uiso  0.013825 O
   O141       1.0     0.292900     0.960600     0.845900    Uiso  0.013825 O
   O142       1.0     0.840800     0.510000     0.955700    Uiso  0.013825 O
   O143       1.0     0.831000     0.469600     0.899800    Uiso  0.013825 O
   O144       1.0     0.279500     0.474700     0.843900    Uiso  0.013825 O
   O145       1.0     0.331300     0.471800     0.899800    Uiso  0.013825 O
   O146       1.0     0.556500     0.213100     0.845800    Uiso  0.013825 O
   O147       1.0     0.822500     0.720000     0.874600    Uiso  0.013825 O
   O148       1.0     0.571000     0.227600     0.897300    Uiso  0.013825 O
   O149       1.0     0.264700     0.173900     0.810500    Uiso  0.013825 O
   O150       1.0     0.800300     0.728000     0.818200    Uiso  0.013825 O
   O151       1.0     0.051500     0.465900     0.874100    Uiso  0.013825 O
   O152       1.0     0.829000     0.741900     0.926800    Uiso  0.013825 O
   O153       1.0     0.329100     0.968600     0.896400    Uiso  0.013825 O
   O154       1.0     0.055400     0.949500     0.874500    Uiso  0.013825 O
   O155       1.0     0.589000     0.231800     0.954000    Uiso  0.013825 O
   O156       1.0     0.817800     0.230600     0.873900    Uiso  0.013825 O
   O157       1.0     0.378100     0.242600     0.979400    Uiso  0.013825 O
   O158       1.0     0.095700     0.472300     0.927200    Uiso  0.013825 O
   O159       1.0     0.014200     0.430800     0.814700    Uiso  0.013825 O
   O160       1.0     0.538700     0.982500     0.809100    Uiso  0.013825 O
   O161       1.0     0.826400     0.714500     0.990600    Uiso  0.013825 O
   O162       1.0     0.256600     0.670100     0.807800    Uiso  0.013825 O
   O163       1.0     0.367600     0.986300     0.955600    Uiso  0.013825 O
   O164       1.0     0.817700     0.451800     0.849300    Uiso  0.013825 O
   O165       1.0     0.847500     0.230600     0.927900    Uiso  0.013825 O
   O166       1.0     0.798200     0.215400     0.816600    Uiso  0.013825 O
   O167       1.0     0.369100     0.482600     0.951200    Uiso  0.013825 O
   O168       1.0     0.329200     0.219300     0.871700    Uiso  0.013825 O
   T49        1.0     0.018320     0.358610     0.615890    Uiso  0.005728 S
   O169       1.0     0.507120     0.939410     0.754090    Uiso  0.013825 O
   O170       1.0     0.959180     0.389990     0.644310    Uiso  0.013825 O
   O171       1.0     0.968960     0.430380     0.700220    Uiso  0.013825 O
   O172       1.0     0.520500     0.425300     0.756100    Uiso  0.013825 O
   O173       1.0     0.468720     0.428210     0.700190    Uiso  0.013825 O
   O174       1.0     0.243520     0.686910     0.754190    Uiso  0.013825 O
   O175       1.0     0.977520     0.180010     0.725390    Uiso  0.013825 O
   O176       1.0     0.228960     0.672380     0.702720    Uiso  0.013825 O
   O177       1.0     0.535320     0.726110     0.789490    Uiso  0.013825 O
   O178       1.0     0.999680     0.171990     0.781810    Uiso  0.013825 O
   O179       1.0     0.748480     0.434090     0.725910    Uiso  0.013825 O
   O180       1.0     0.971020     0.158110     0.673190    Uiso  0.013825 O
   O181       1.0     0.470880     0.931390     0.703610    Uiso  0.013825 O
   O182       1.0     0.744620     0.950510     0.725490    Uiso  0.013825 O
   O183       1.0     0.211020     0.668210     0.645990    Uiso  0.013825 O
   O184       1.0     0.982180     0.669390     0.726110    Uiso  0.013825 O
   O185       1.0     0.421920     0.657410     0.620590    Uiso  0.013825 O
   O186       1.0     0.704300     0.427700     0.672800    Uiso  0.013825 O
   O187       1.0     0.785800     0.469200     0.785300    Uiso  0.013825 O
   O188       1.0     0.261280     0.917490     0.790910    Uiso  0.013825 O
   O189       1.0     0.973640     0.185520     0.609380    Uiso  0.013825 O
   O190       1.0     0.543420     0.229910     0.792190    Uiso  0.013825 O
   O191       1.0     0.432440     0.913720     0.644380    Uiso  0.013825 O
   O192       1.0     0.982280     0.448190     0.750710    Uiso  0.013825 O
   O193       1.0     0.952460     0.669380     0.672120    Uiso  0.013825 O
   O194       1.0     0.001840     0.684620     0.783380    Uiso  0.013825 O
   O195       1.0     0.430900     0.417400     0.648800    Uiso  0.013825 O
   O196       1.0     0.470780     0.680690     0.728310    Uiso  0.013825 O
   T63        1.0     0.645080     0.237920     0.673210    Uiso  0.005728 Cr
   T64        1.0     0.523280     0.853880     0.672710    Uiso  0.005728 V
   O198       1.0     0.240820     0.210010     0.755690    Uiso  0.013825 O
   O199       1.0     0.231040     0.169620     0.699780    Uiso  0.013825 O
   O200       1.0     0.679500     0.174700     0.643900    Uiso  0.013825 O
   O201       1.0     0.731280     0.171790     0.699810    Uiso  0.013825 O
   O202       1.0     0.956480     0.913090     0.645810    Uiso  0.013825 O
   O203       1.0     0.222480     0.419990     0.674610    Uiso  0.013825 O
   O204       1.0     0.971040     0.927620     0.697280    Uiso  0.013825 O
   O205       1.0     0.664680     0.873890     0.610510    Uiso  0.013825 O
   O218       1.0     0.656580     0.370090     0.607810    Uiso  0.013825 O
   O219       1.0     0.767560     0.686280     0.755620    Uiso  0.013825 O
   O220       1.0     0.217720     0.151810     0.649290    Uiso  0.013825 O
   O221       1.0     0.247540     0.930620     0.727880    Uiso  0.013825 O
   O222       1.0     0.198160     0.915380     0.616620    Uiso  0.013825 O
   O223       1.0     0.769100     0.182600     0.751200    Uiso  0.013825 O
   O224       1.0     0.729220     0.919310     0.671690    Uiso  0.013825 O
   M100       1.0     0.248450     0.248000     0.497400    Uiso  0.007943 Mn
   M101       1.0     0.710800     0.742700     0.445700    Uiso  0.007943 Cr
   M102       1.0     0.305500     0.529000     0.584300    Uiso  0.007943 Ca
   M103       1.0     0.262100     0.506700     0.526200    Uiso  0.007943 Cr
   M104       1.0     0.224650     0.717600     0.435200    Uiso  0.007943 Ca
   M105       1.0     0.249600     0.751800     0.497700    Uiso  0.007943 Mn
   M106       1.0     0.733500     0.232200     0.444500    Uiso  0.007943 Mn
   M107       1.0     0.707100     0.981800     0.417300    Uiso  0.007943 Cr
   M108       1.0     0.236400     0.992400     0.470000    Uiso  0.007943 Mn
   T65        1.0     0.418300     0.558600     0.415900    Uiso  0.005728 S
   T66        1.0     0.005700     0.902200     0.417900    Uiso  0.005728 K
   T67        1.0     0.408700     0.061800     0.416000    Uiso  0.005728 Sc
   T68        1.0     0.001400     0.603700     0.585400    Uiso  0.005728 Ar
   T69        1.0     0.549400     0.934250     0.473300    Uiso  0.005728 Cr
   T70        1.0     0.428200     0.548000     0.473900    Uiso  0.005728 Cr
   T71        1.0     0.954900     0.562100     0.526800    Uiso  0.005728 Cr
   T72        1.0     0.076700     0.946100     0.527300    Uiso  0.005728 V
   O225       1.0     0.907100     0.139400     0.554100    Uiso  0.013825 O
   O226       1.0     0.359200     0.590000     0.444300    Uiso  0.013825 O
   O227       1.0     0.369000     0.630400     0.500200    Uiso  0.013825 O
   O228       1.0     0.920500     0.625300     0.556100    Uiso  0.013825 O
   O229       1.0     0.868700     0.628200     0.500200    Uiso  0.013825 O
   O230       1.0     0.643500     0.886900     0.554200    Uiso  0.013825 O
   O231       1.0     0.377500     0.380000     0.525400    Uiso  0.013825 O
   O232       1.0     0.629000     0.872400     0.502700    Uiso  0.013825 O
   O233       1.0     0.935300     0.926100     0.589500    Uiso  0.013825 O
   O234       1.0     0.399700     0.372000     0.581800    Uiso  0.013825 O
   O235       1.0     0.148500     0.634100     0.525900    Uiso  0.013825 O
   O236       1.0     0.371000     0.358100     0.473200    Uiso  0.013825 O
   O237       1.0     0.870900     0.131400     0.503600    Uiso  0.013825 O
   O238       1.0     0.144600     0.150500     0.525500    Uiso  0.013825 O
   O239       1.0     0.611000     0.868200     0.446000    Uiso  0.013825 O
   O240       1.0     0.382200     0.869400     0.526100    Uiso  0.013825 O
   O241       1.0     0.821900     0.857400     0.420600    Uiso  0.013825 O
   O242       1.0     0.104300     0.627700     0.472800    Uiso  0.013825 O
   O243       1.0     0.185800     0.669200     0.585300    Uiso  0.013825 O
   O244       1.0     0.661300     0.117500     0.590900    Uiso  0.013825 O
   O245       1.0     0.373600     0.385500     0.409400    Uiso  0.013825 O
   O246       1.0     0.943400     0.429900     0.592200    Uiso  0.013825 O
   O247       1.0     0.832400     0.113700     0.444400    Uiso  0.013825 O
   O248       1.0     0.382300     0.648200     0.550700    Uiso  0.013825 O
   O249       1.0     0.352500     0.869400     0.472100    Uiso  0.013825 O
   O250       1.0     0.401800     0.884600     0.583400    Uiso  0.013825 O
   O251       1.0     0.830900     0.617400     0.448800    Uiso  0.013825 O
   O252       1.0     0.870800     0.880700     0.528300    Uiso  0.013825 O
   M109       1.0     0.510950     0.757200     0.528700    Uiso  0.007943 Mn
   M110       1.0     0.982200     0.739400     0.470900    Uiso  0.007943 Cr
   M111       1.0     0.784200     0.748000     0.565200    Uiso  0.007943 Ca
