# Supplementary material for: Glass bead games: enumeration of possible polytypes based on two stacking vectors and applications to the iron-ore sinter phases SFCA and SFCA-I
Source: Acta Crystallogr A Found Adv. 2026 Apr 23;82(Pt 3):145–62. doi: 10.1107/S2053273326003505 (PMC13131315; doi:10.1107/S2053273326003505)
Supplement: Supplementary file 2 [file a-82-00145-sup2.zip › SFCA_I_m=6_111112.cif]

#======================================================================
# CRYSTAL DATA
#----------------------------------------------------------------------
data_VESTA_phase_1

_chemical_name_common                  'generated_by_bilbao_crystallographic_s'
_cell_length_a                         10.406100
_cell_length_b                         10.578300
_cell_length_c                         64.132797
_cell_angle_alpha                      90.110001
_cell_angle_beta                       90.040001
_cell_angle_gamma                      110.169998
_cell_volume                           6626.702641
_space_group_name_H-M_alt              'P -1'
_space_group_IT_number                 2

loop_
_space_group_symop_operation_xyz
   'x, y, z'
   '-x, -y, -z'

loop_
   _atom_site_label
   _atom_site_occupancy
   _atom_site_fract_x
   _atom_site_fract_y
   _atom_site_fract_z
   _atom_site_adp_type
   _atom_site_U_iso_or_equiv
   _atom_site_type_symbol
   M1         1.0     0.753460     0.374990     0.226060    Uiso  0.007943 Mn
   M2         1.0     0.253200     0.378300     0.274270    Uiso  0.007943 Cr
   M3         1.0     0.498440     0.393310     0.195650    Uiso  0.007943 Ca
   M4         1.0     0.499650     0.373620     0.247860    Uiso  0.007943 Mn
   M5         1.0     0.987890     0.881300     0.204770    Uiso  0.007943 Cr
   M6         1.0     0.513340     0.632920     0.320250    Uiso  0.007943 Ca
   M7         1.0     0.499140     0.625160     0.271790    Uiso  0.007943 Cr
   M8         1.0     0.507140     0.858810     0.195960    Uiso  0.007943 Ca
   M9         1.0     0.500780     0.877390     0.248070    Uiso  0.007943 Mn
   M10        1.0     0.011220     0.371030     0.203760    Uiso  0.007943 Mn
   M11        1.0     0.998450     0.127510     0.181080    Uiso  0.007943 Cr
   M12        1.0     0.501440     0.124970     0.224980    Uiso  0.007943 Mn
   T1         1.0     0.710290     0.704620     0.179940    Uiso  0.005728 S
   T2         1.0     0.296770     0.047690     0.181580    Uiso  0.005728 K
   T3         1.0     0.700570     0.207790     0.180040    Uiso  0.005728 Sc
   T4         1.0     0.208700     0.707370     0.321170    Uiso  0.005728 Ar
   T5         1.0     0.812760     0.065920     0.227750    Uiso  0.005728 Cr
   T6         1.0     0.691280     0.679490     0.228250    Uiso  0.005728 Cr
   O1         1.0     0.130100     0.250900     0.295070    Uiso  0.013825 O
   O10        1.0     0.608770     0.476560     0.318180    Uiso  0.013825 O
   O11        1.0     0.385550     0.752600     0.271580    Uiso  0.013825 O
   O12        1.0     0.634430     0.489810     0.227660    Uiso  0.013825 O
   O13        1.0     0.118980     0.255440     0.253040    Uiso  0.013825 O
   O14        1.0     0.381850     0.269120     0.271250    Uiso  0.013825 O
   O15        1.0     0.888070     0.006760     0.204980    Uiso  0.013825 O
   O16        1.0     0.619100     0.987880     0.271770    Uiso  0.013825 O
   O17        1.0     0.111580     0.002240     0.183840    Uiso  0.013825 O
   O18        1.0     0.367850     0.759500     0.227350    Uiso  0.013825 O
   O19        1.0     0.393170     0.772890     0.321080    Uiso  0.013825 O
   O20        1.0     0.865800     0.219770     0.325770    Uiso  0.013825 O
   O21        1.0     0.669000     0.533200     0.174470    Uiso  0.013825 O
   M13        1.0     0.746440     0.875010     0.273960    Uiso  0.007943 Mn
   M14        1.0     0.246750     0.871700     0.225750    Uiso  0.007943 Cr
   M15        1.0     0.001510     0.856690     0.304360    Uiso  0.007943 Ca
   M16        1.0     0.000260     0.876330     0.252160    Uiso  0.007943 Mn
   M17        1.0     0.512060     0.368700     0.295250    Uiso  0.007943 Cr
   M18        1.0     0.986610     0.617080     0.179760    Uiso  0.007943 Ca
   M19        1.0     0.000960     0.624890     0.228180    Uiso  0.007943 Cr
   M20        1.0     0.992770     0.391190     0.304050    Uiso  0.007943 Ca
   M21        1.0     0.999170     0.372610     0.251950    Uiso  0.007943 Mn
   M22        1.0     0.488730     0.878920     0.296260    Uiso  0.007943 Mn
   M23        1.0     0.501500     0.122440     0.318940    Uiso  0.007943 Cr
   M24        1.0     0.998660     0.125080     0.274990    Uiso  0.007943 Mn
   T10        1.0     0.203180     0.202310     0.318440    Uiso  0.005728 K
   T11        1.0     0.799380     0.042210     0.319970    Uiso  0.005728 Sc
   T12        1.0     0.291250     0.542630     0.178840    Uiso  0.005728 Ar
   T13        1.0     0.687190     0.184080     0.272270    Uiso  0.005728 Cr
   T14        1.0     0.808670     0.570510     0.271770    Uiso  0.005728 Cr
   T15        1.0     0.308470     0.569670     0.227680    Uiso  0.005728 Cr
   T16        1.0     0.186900     0.185690     0.227270    Uiso  0.005728 V
   M25        1.0     0.253600     0.625000     0.059350    Uiso  0.007943 Mn
   M26        1.0     0.753200     0.628300     0.107600    Uiso  0.007943 Cr
   M27        1.0     0.998550     0.643300     0.028950    Uiso  0.007943 Ca
   M28        1.0     0.999800     0.623700     0.081150    Uiso  0.007943 Mn
   M29        1.0     0.487900     0.131300     0.038100    Uiso  0.007943 Cr
   M30        1.0     0.013450     0.883000     0.153550    Uiso  0.007943 Ca
   M31        1.0     0.999050     0.875100     0.105150    Uiso  0.007943 Cr
   M32        1.0     0.007150     0.108850     0.029300    Uiso  0.007943 Ca
   M33        1.0     0.000800     0.127400     0.081400    Uiso  0.007943 Mn
   M34        1.0     0.511350     0.621100     0.037050    Uiso  0.007943 Mn
   M35        1.0     0.498350     0.377500     0.014450    Uiso  0.007943 Cr
   M36        1.0     0.001350     0.374900     0.058350    Uiso  0.007943 Mn
   T17        1.0     0.210350     0.954650     0.013250    Uiso  0.005728 S
   T18        1.0     0.796650     0.297650     0.014950    Uiso  0.005728 K
   T19        1.0     0.200650     0.457800     0.013350    Uiso  0.005728 Sc
   T20        1.0     0.708550     0.957300     0.154550    Uiso  0.005728 Ar
   T21        1.0     0.312850     0.315950     0.061050    Uiso  0.005728 Cr
   T22        1.0     0.191350     0.929500     0.061550    Uiso  0.005728 Cr
   T23        1.0     0.691550     0.930350     0.105650    Uiso  0.005728 Cr
   T24        1.0     0.813150     0.314350     0.106050    Uiso  0.005728 V
   M37        1.0     0.246450     0.125000     0.107300    Uiso  0.007943 Mn
   M38        1.0     0.746850     0.121700     0.059050    Uiso  0.007943 Cr
   M39        1.0     0.501500     0.106650     0.137700    Uiso  0.007943 Ca
   M40        1.0     0.500400     0.126400     0.085450    Uiso  0.007943 Mn
   M41        1.0     0.012150     0.618700     0.128550    Uiso  0.007943 Cr
   M42        1.0     0.486600     0.867050     0.013100    Uiso  0.007943 Ca
   M43        1.0     0.500850     0.874850     0.061550    Uiso  0.007943 Cr
   M44        1.0     0.492900     0.641200     0.137350    Uiso  0.007943 Ca
   M45        1.0     0.499250     0.622600     0.085250    Uiso  0.007943 Mn
   M46        1.0     0.988850     0.129000     0.129550    Uiso  0.007943 Mn
   M47        1.0     0.001550     0.372500     0.152250    Uiso  0.007943 Cr
   M48        1.0     0.498550     0.375050     0.108350    Uiso  0.007943 Mn
   T25        1.0     0.289550     0.795300     0.153450    Uiso  0.005728 S
   T26        1.0     0.703250     0.452300     0.151750    Uiso  0.005728 K
   T27        1.0     0.299250     0.292200     0.153350    Uiso  0.005728 Sc
   T28        1.0     0.791350     0.792650     0.012150    Uiso  0.005728 Ar
   T29        1.0     0.187200     0.434050     0.105600    Uiso  0.005728 Cr
   T30        1.0     0.308550     0.820500     0.105150    Uiso  0.005728 Cr
   T31        1.0     0.808350     0.819600     0.061050    Uiso  0.005728 Cr
   T32        1.0     0.686900     0.435650     0.060600    Uiso  0.005728 V
   O100       1.0     0.380950     0.512200     0.061550    Uiso  0.013825 O
   O101       1.0     0.888250     0.497700     0.149550    Uiso  0.013825 O
   O102       1.0     0.632100     0.740500     0.106000    Uiso  0.013825 O
   O103       1.0     0.606850     0.727100     0.012250    Uiso  0.013825 O
   O104       1.0     0.134250     0.280300     0.007550    Uiso  0.013825 O
   O105       1.0     0.331050     0.966800     0.158850    Uiso  0.013825 O
   O106       1.0     0.852550     0.968100     0.006550    Uiso  0.013825 O
   O107       1.0     0.889700     0.247350     0.129700    Uiso  0.013825 O
   O108       1.0     0.393150     0.739500     0.041050    Uiso  0.013825 O
   O109       1.0     0.383650     0.498700     0.106550    Uiso  0.013825 O
   O110       1.0     0.389850     0.511200     0.013850    Uiso  0.013825 O
   O111       1.0     0.893500     0.744800     0.126000    Uiso  0.013825 O
   O112       1.0     0.893350     0.501400     0.059750    Uiso  0.013825 O
   O113       1.0     0.130050     0.750900     0.961750    Uiso  0.013825 O
   O114       1.0     0.637050     0.228900     0.870250    Uiso  0.013825 O
   O115       1.0     0.618850     0.255300     0.916850    Uiso  0.013825 O
   O116       1.0     0.142350     0.236250     0.963450    Uiso  0.013825 O
   O117       1.0     0.118550     0.253150     0.916850    Uiso  0.013825 O
   O118       1.0     0.866350     0.498350     0.961850    Uiso  0.013825 O
   O119       1.0     0.614750     0.998650     0.937850    Uiso  0.013825 O
   O120       1.0     0.877550     0.496700     0.918950    Uiso  0.013825 O
   O121       1.0     0.140550     0.528700     0.991250    Uiso  0.013825 O
   O122       1.0     0.608750     0.976500     0.984850    Uiso  0.013825 O
   O123       1.0     0.385550     0.252600     0.938250    Uiso  0.013825 O
   O124       1.0     0.634350     0.989800     0.894350    Uiso  0.013825 O
   O125       1.0     0.119150     0.755500     0.919650    Uiso  0.013825 O
   O126       1.0     0.381900     0.769150     0.937900    Uiso  0.013825 O
   O127       1.0     0.888050     0.506700     0.871650    Uiso  0.013825 O
   O141       1.0     0.369900     0.499100     0.871600    Uiso  0.013825 O
   O142       1.0     0.863050     0.021100     0.963050    Uiso  0.013825 O
   O143       1.0     0.881250     0.994700     0.916450    Uiso  0.013825 O
   O144       1.0     0.357450     0.013700     0.869950    Uiso  0.013825 O
   O145       1.0     0.381250     0.996800     0.916550    Uiso  0.013825 O
   O146       1.0     0.633450     0.751600     0.871550    Uiso  0.013825 O
   O147       1.0     0.885050     0.251300     0.895550    Uiso  0.013825 O
   O148       1.0     0.622550     0.753350     0.914350    Uiso  0.013825 O
   O149       1.0     0.359400     0.721250     0.842100    Uiso  0.013825 O
   O150       1.0     0.891350     0.273500     0.848450    Uiso  0.013825 O
   O151       1.0     0.114550     0.997400     0.895050    Uiso  0.013825 O
   O152       1.0     0.865450     0.260150     0.939050    Uiso  0.013825 O
   O153       1.0     0.380950     0.494500     0.913650    Uiso  0.013825 O
   O154       1.0     0.118050     0.480800     0.895450    Uiso  0.013825 O
   O155       1.0     0.612050     0.743300     0.961650    Uiso  0.013825 O
   O156       1.0     0.880900     0.762150     0.894900    Uiso  0.013825 O
   O157       1.0     0.388350     0.747700     0.982850    Uiso  0.013825 O
   O158       1.0     0.132050     0.990500     0.939350    Uiso  0.013825 O
   O159       1.0     0.106950     0.977150     0.845550    Uiso  0.013825 O
   O160       1.0     0.634200     0.530250     0.840900    Uiso  0.013825 O
   O161       1.0     0.831000     0.216800     0.992200    Uiso  0.013825 O
   O162       1.0     0.352650     0.218100     0.839850    Uiso  0.013825 O
   O163       1.0     0.389650     0.497300     0.963050    Uiso  0.013825 O
   O164       1.0     0.893100     0.989500     0.874400    Uiso  0.013825 O
   O165       1.0     0.883750     0.748700     0.939850    Uiso  0.013825 O
   O166       1.0     0.889800     0.761200     0.847200    Uiso  0.013825 O
   O167       1.0     0.393450     0.994800     0.959350    Uiso  0.013825 O
   O168       1.0     0.393450     0.751400     0.893050    Uiso  0.013825 O
   T49        1.0     0.210340     0.454620     0.679920    Uiso  0.005728 S
   O169       1.0     0.630150     0.000900     0.795050    Uiso  0.013825 O
   O170       1.0     0.136950     0.478900     0.703620    Uiso  0.013825 O
   O171       1.0     0.118750     0.505300     0.750220    Uiso  0.013825 O
   O172       1.0     0.642480     0.486290     0.796740    Uiso  0.013825 O
   O173       1.0     0.618680     0.503190     0.750140    Uiso  0.013825 O
   O174       1.0     0.366480     0.748390     0.795140    Uiso  0.013825 O
   O175       1.0     0.114880     0.248690     0.771140    Uiso  0.013825 O
   O176       1.0     0.377630     0.746690     0.752260    Uiso  0.013825 O
   O177       1.0     0.640650     0.778770     0.824550    Uiso  0.013825 O
   O178       1.0     0.108820     0.226560     0.818160    Uiso  0.013825 O
   O179       1.0     0.885450     0.502600     0.771620    Uiso  0.013825 O
   O180       1.0     0.134480     0.239810     0.727640    Uiso  0.013825 O
   O181       1.0     0.619020     0.005440     0.753030    Uiso  0.013825 O
   O182       1.0     0.881900     0.019130     0.771230    Uiso  0.013825 O
   O183       1.0     0.388130     0.756760     0.704960    Uiso  0.013825 O
   O184       1.0     0.119150     0.737880     0.771750    Uiso  0.013825 O
   O185       1.0     0.611620     0.752240     0.683830    Uiso  0.013825 O
   O186       1.0     0.867900     0.509500     0.727330    Uiso  0.013825 O
   O187       1.0     0.893230     0.522890     0.821060    Uiso  0.013825 O
   O188       1.0     0.365850     0.969780     0.825750    Uiso  0.013825 O
   O189       1.0     0.169050     0.283200     0.674450    Uiso  0.013825 O
   O190       1.0     0.647320     0.281840     0.826830    Uiso  0.013825 O
   O191       1.0     0.610300     0.002630     0.703630    Uiso  0.013825 O
   O192       1.0     0.106950     0.510500     0.792250    Uiso  0.013825 O
   O193       1.0     0.116430     0.751360     0.726760    Uiso  0.013825 O
   O194       1.0     0.110250     0.738800     0.819450    Uiso  0.013825 O
   O195       1.0     0.606500     0.505200     0.707330    Uiso  0.013825 O
   O196       1.0     0.606550     0.748600     0.773620    Uiso  0.013825 O
   T63        1.0     0.808520     0.319670     0.727660    Uiso  0.005728 Cr
   T64        1.0     0.686950     0.935690     0.727250    Uiso  0.005728 V
   O198       1.0     0.362950     0.271100     0.796420    Uiso  0.013825 O
   O199       1.0     0.381150     0.244700     0.749820    Uiso  0.013825 O
   O200       1.0     0.857580     0.263710     0.703240    Uiso  0.013825 O
   O201       1.0     0.881380     0.246810     0.749840    Uiso  0.013825 O
   O202       1.0     0.133580     0.001610     0.704840    Uiso  0.013825 O
   O203       1.0     0.385180     0.501310     0.728840    Uiso  0.013825 O
   O204       1.0     0.122420     0.003310     0.747730    Uiso  0.013825 O
   O205       1.0     0.859400     0.971230     0.675430    Uiso  0.013825 O
   O218       1.0     0.852720     0.468160     0.673160    Uiso  0.013825 O
   O219       1.0     0.889750     0.747370     0.796350    Uiso  0.013825 O
   O220       1.0     0.393100     0.239500     0.707730    Uiso  0.013825 O
   O221       1.0     0.383620     0.998640     0.773230    Uiso  0.013825 O
   O222       1.0     0.389800     0.011200     0.680530    Uiso  0.013825 O
   O223       1.0     0.893550     0.244800     0.792650    Uiso  0.013825 O
   O224       1.0     0.893350     0.001400     0.726420    Uiso  0.013825 O
   M100       1.0     0.499800     0.373700     0.581150    Uiso  0.007943 Mn
   M101       1.0     0.987750     0.881300     0.538150    Uiso  0.007943 Cr
   M102       1.0     0.513450     0.633000     0.653550    Uiso  0.007943 Ca
   M103       1.0     0.499050     0.625100     0.605150    Uiso  0.007943 Cr
   M104       1.0     0.507300     0.858900     0.529250    Uiso  0.007943 Ca
   M105       1.0     0.500650     0.877300     0.581450    Uiso  0.007943 Mn
   M106       1.0     0.011350     0.371100     0.537050    Uiso  0.007943 Mn
   M107       1.0     0.998350     0.127500     0.514450    Uiso  0.007943 Cr
   M108       1.0     0.501350     0.124900     0.558350    Uiso  0.007943 Mn
   T65        1.0     0.710350     0.704600     0.513250    Uiso  0.005728 S
   T66        1.0     0.296650     0.047650     0.514950    Uiso  0.005728 K
   T67        1.0     0.700650     0.207800     0.513350    Uiso  0.005728 Sc
   T68        1.0     0.208550     0.707300     0.654550    Uiso  0.005728 Ar
   T69        1.0     0.812850     0.065900     0.561050    Uiso  0.005728 Cr
   T70        1.0     0.691350     0.679500     0.561550    Uiso  0.005728 Cr
   T71        1.0     0.191550     0.680400     0.605650    Uiso  0.005728 Cr
   T72        1.0     0.313150     0.064300     0.606050    Uiso  0.005728 V
   O225       1.0     0.129950     0.250850     0.628450    Uiso  0.013825 O
   O226       1.0     0.636950     0.728900     0.536950    Uiso  0.013825 O
   O227       1.0     0.618750     0.755300     0.583550    Uiso  0.013825 O
   O228       1.0     0.142550     0.736300     0.630050    Uiso  0.013825 O
   O229       1.0     0.118750     0.753200     0.583450    Uiso  0.013825 O
   O230       1.0     0.866550     0.998400     0.628450    Uiso  0.013825 O
   O231       1.0     0.614950     0.498700     0.604450    Uiso  0.013825 O
   O232       1.0     0.877450     0.996600     0.585650    Uiso  0.013825 O
   O233       1.0     0.140450     0.028700     0.657950    Uiso  0.013825 O
   O234       1.0     0.608650     0.476500     0.651550    Uiso  0.013825 O
   O235       1.0     0.385450     0.752600     0.604950    Uiso  0.013825 O
   O236       1.0     0.634550     0.489900     0.560950    Uiso  0.013825 O
   O237       1.0     0.119050     0.255500     0.586350    Uiso  0.013825 O
   O238       1.0     0.381950     0.269200     0.604550    Uiso  0.013825 O
   O239       1.0     0.887950     0.006700     0.538350    Uiso  0.013825 O
   O240       1.0     0.618950     0.987800     0.605150    Uiso  0.013825 O
   O241       1.0     0.111650     0.002300     0.517150    Uiso  0.013825 O
   O242       1.0     0.367950     0.759500     0.560650    Uiso  0.013825 O
   O243       1.0     0.393050     0.772800     0.654450    Uiso  0.013825 O
   O244       1.0     0.865650     0.219700     0.659150    Uiso  0.013825 O
   O245       1.0     0.668850     0.533150     0.507850    Uiso  0.013825 O
   O246       1.0     0.147350     0.531900     0.660150    Uiso  0.013825 O
   O247       1.0     0.110350     0.252700     0.536950    Uiso  0.013825 O
   O248       1.0     0.606750     0.760450     0.625650    Uiso  0.013825 O
   O249       1.0     0.616250     0.001300     0.560150    Uiso  0.013825 O
   O250       1.0     0.610050     0.988750     0.652850    Uiso  0.013825 O
   O251       1.0     0.106550     0.755200     0.540650    Uiso  0.013825 O
   O252       1.0     0.106550     0.998600     0.606950    Uiso  0.013825 O
   M109       1.0     0.746600     0.875100     0.607250    Uiso  0.007943 Mn
   M110       1.0     0.246850     0.871700     0.559050    Uiso  0.007943 Cr
   M111       1.0     0.001650     0.856700     0.637650    Uiso  0.007943 Ca
   M112       1.0     0.000400     0.876400     0.585450    Uiso  0.007943 Mn
   M113       1.0     0.512150     0.368700     0.628550    Uiso  0.007943 Cr
   M114       1.0     0.986750     0.617100     0.513050    Uiso  0.007943 Ca
   M115       1.0     0.000850     0.624900     0.561550    Uiso  0.007943 Cr
   M116       1.0     0.992900     0.391200     0.637350    Uiso  0.007943 Ca
   M117       1.0     0.999250     0.372600     0.585250    Uiso  0.007943 Mn
   M118       1.0     0.488850     0.879000     0.629550    Uiso  0.007943 Mn
   M119       1.0     0.501550     0.122500     0.652250    Uiso  0.007943 Cr
   M120       1.0     0.998550     0.125000     0.608350    Uiso  0.007943 Mn
   T73        1.0     0.789550     0.545300     0.653450    Uiso  0.005728 S
   T74        1.0     0.203250     0.202300     0.651750    Uiso  0.005728 K
   T75        1.0     0.799250     0.042200     0.653350    Uiso  0.005728 Sc
   T76        1.0     0.291350     0.542700     0.512150    Uiso  0.005728 Ar
   T77        1.0     0.687050     0.184000     0.605650    Uiso  0.005728 Cr
   T78        1.0     0.808550     0.570500     0.605150    Uiso  0.005728 Cr
   T79        1.0     0.308350     0.569600     0.561050    Uiso  0.005728 Cr
   T80        1.0     0.186900     0.185650     0.560600    Uiso  0.005728 V
   O253       1.0     0.369950     0.999100     0.538250    Uiso  0.013825 O
   O254       1.0     0.862950     0.521100     0.629750    Uiso  0.013825 O
   O255       1.0     0.881150     0.494700     0.583150    Uiso  0.013825 O
   O256       1.0     0.357650     0.513800     0.536550    Uiso  0.013825 O
   O257       1.0     0.381450     0.496900     0.583150    Uiso  0.013825 O
   O258       1.0     0.633650     0.251700     0.538150    Uiso  0.013825 O
   O259       1.0     0.885250     0.751400     0.562150    Uiso  0.013825 O
   O260       1.0     0.622450     0.253300     0.581050    Uiso  0.013825 O
   O261       1.0     0.359450     0.221300     0.508750    Uiso  0.013825 O
   O262       1.0     0.891250     0.773500     0.515150    Uiso  0.013825 O
   O263       1.0     0.114450     0.497400     0.561750    Uiso  0.013825 O
   O264       1.0     0.865650     0.760200     0.605650    Uiso  0.013825 O
   O265       1.0     0.380850     0.994500     0.580350    Uiso  0.013825 O
   O266       1.0     0.117950     0.980800     0.562150    Uiso  0.013825 O
   O267       1.0     0.611950     0.243300     0.628350    Uiso  0.013825 O
   O268       1.0     0.880950     0.262200     0.561550    Uiso  0.013825 O
   O269       1.0     0.388250     0.247700     0.649550    Uiso  0.013825 O
   O270       1.0     0.131950     0.490450     0.606050    Uiso  0.013825 O
   O271       1.0     0.106850     0.477100     0.512250    Uiso  0.013825 O
   O272       1.0     0.634250     0.030300     0.507550    Uiso  0.013825 O
   O273       1.0     0.831050     0.716800     0.658850    Uiso  0.013825 O
   O274       1.0     0.352550     0.718100     0.506550    Uiso  0.013825 O
   O275       1.0     0.389550     0.997300     0.629750    Uiso  0.013825 O
   O276       1.0     0.893150     0.489500     0.541050    Uiso  0.013825 O
   O277       1.0     0.883650     0.248700     0.606550    Uiso  0.013825 O
   O278       1.0     0.889850     0.261200     0.513850    Uiso  0.013825 O
   O279       1.0     0.393350     0.494750     0.626050    Uiso  0.013825 O
   O280       1.0     0.393350     0.251400     0.559750    Uiso  0.013825 O
   M133       1.0     0.246400     0.625000     0.440650    Uiso  0.007943 Mn
   M134       1.0     0.746800     0.621700     0.392400    Uiso  0.007943 Cr
   M135       1.0     0.501450     0.606700     0.471050    Uiso  0.007943 Ca
