# Supplementary material for: Glass bead games: enumeration of possible polytypes based on two stacking vectors and applications to the iron-ore sinter phases SFCA and SFCA-I
Source: Acta Crystallogr A Found Adv. 2026 Apr 23;82(Pt 3):145–62. doi: 10.1107/S2053273326003505 (PMC13131315; doi:10.1107/S2053273326003505)
Supplement: Supplementary file 2 [file a-82-00145-sup2.zip › SFCA_I_m=6_111122.cif]

#======================================================================
# CRYSTAL DATA
#----------------------------------------------------------------------
data_VESTA_phase_1

_chemical_name_common                  'generated_by_bilbao_crystallographic_s'
_cell_length_a                         10.406100
_cell_length_b                         10.578300
_cell_length_c                         64.339897
_cell_angle_alpha                      85.400002
_cell_angle_beta                       88.339996
_cell_angle_gamma                      69.830002
_cell_volume                           6626.700116
_space_group_name_H-M_alt              'P -1'
_space_group_IT_number                 2

loop_
_space_group_symop_operation_xyz
   'x, y, z'
   '-x, -y, -z'

loop_
   _atom_site_label
   _atom_site_occupancy
   _atom_site_fract_x
   _atom_site_fract_y
   _atom_site_fract_z
   _atom_site_adp_type
   _atom_site_U_iso_or_equiv
   _atom_site_type_symbol
   M1         1.0     0.003510     0.571380     0.857300    Uiso  0.007943 Mn
   M2         1.0     0.503250     0.592130     0.809080    Uiso  0.007943 Cr
   M3         1.0     0.748490     0.537820     0.887700    Uiso  0.007943 Ca
   M4         1.0     0.749700     0.583610     0.835490    Uiso  0.007943 Mn
   M5         1.0     0.237940     0.054410     0.878580    Uiso  0.007943 Cr
   M6         1.0     0.763390     0.360500     0.763100    Uiso  0.007943 Ca
   M10        1.0     0.261270     0.564120     0.879590    Uiso  0.007943 Mn
   M11        1.0     0.248350     0.796380     0.902220    Uiso  0.007943 Cr
   M12        1.0     0.751340     0.820890     0.858320    Uiso  0.007943 Mn
   T1         1.0     0.960340     0.218670     0.903410    Uiso  0.005728 S
   T2         1.0     0.546670     0.876480     0.901720    Uiso  0.005728 K
   T3         1.0     0.950620     0.715580     0.903310    Uiso  0.005728 Sc
   T4         1.0     0.458600     0.286590     0.762130    Uiso  0.005728 Ar
   O1         1.0     0.380150     0.729930     0.788280    Uiso  0.013825 O
   O10        1.0     0.858680     0.515950     0.765130    Uiso  0.013825 O
   O11        1.0     0.635450     0.216570     0.811720    Uiso  0.013825 O
   O12        1.0     0.884470     0.457320     0.855690    Uiso  0.013825 O
   O13        1.0     0.369030     0.704380     0.830310    Uiso  0.013825 O
   O14        1.0     0.631900     0.699800     0.812100    Uiso  0.013825 O
   O15        1.0     0.137970     0.929150     0.878330    Uiso  0.013825 O
   M13        1.0     0.996490     0.095300     0.809390    Uiso  0.007943 Mn
   M14        1.0     0.496800     0.074500     0.857600    Uiso  0.007943 Cr
   M15        1.0     0.251560     0.128810     0.778990    Uiso  0.007943 Ca
   M16        1.0     0.250300     0.083020     0.831190    Uiso  0.007943 Mn
   M17        1.0     0.762110     0.612280     0.788100    Uiso  0.007943 Cr
   M18        1.0     0.236660     0.306130     0.903590    Uiso  0.007943 Ca
   M19        1.0     0.250860     0.322580     0.855120    Uiso  0.007943 Cr
   M20        1.0     0.242810     0.594190     0.779300    Uiso  0.007943 Ca
   M21        1.0     0.249220     0.586690     0.831400    Uiso  0.007943 Mn
   M22        1.0     0.738780     0.102510     0.787090    Uiso  0.007943 Mn
   M23        1.0     0.751550     0.870310     0.764410    Uiso  0.007943 Cr
   M24        1.0     0.248560     0.845790     0.808320    Uiso  0.007943 Mn
   T10        1.0     0.453230     0.790210     0.764910    Uiso  0.005728 K
   T11        1.0     0.049280     0.951150     0.763330    Uiso  0.005728 Sc
   T12        1.0     0.541300     0.380100     0.904510    Uiso  0.005728 Ar
   T13        1.0     0.937240     0.785400     0.811080    Uiso  0.005728 Cr
   T14        1.0     0.058570     0.398750     0.811530    Uiso  0.005728 Cr
   T15        1.0     0.558370     0.377570     0.855620    Uiso  0.005728 Cr
   T16        1.0     0.436950     0.761300     0.856080    Uiso  0.005728 V
   M25        1.0     0.503650     0.238000     0.024000    Uiso  0.007943 Mn
   M26        1.0     0.003100     0.258900     0.975700    Uiso  0.007943 Cr
   M27        1.0     0.248600     0.204500     0.054400    Uiso  0.007943 Ca
   M28        1.0     0.249700     0.250250     0.002150    Uiso  0.007943 Mn
   M29        1.0     0.737800     0.721100     0.045200    Uiso  0.007943 Cr
   M30        1.0     0.263500     0.027100     0.929800    Uiso  0.007943 Ca
   M31        1.0     0.249100     0.010800     0.978200    Uiso  0.007943 Cr
   M32        1.0     0.257050     0.739200     0.054000    Uiso  0.007943 Ca
   M33        1.0     0.250700     0.746700     0.001900    Uiso  0.007943 Mn
   M34        1.0     0.761250     0.230850     0.046250    Uiso  0.007943 Mn
   M35        1.0     0.748400     0.463000     0.068900    Uiso  0.007943 Cr
   M36        1.0     0.251400     0.487600     0.025000    Uiso  0.007943 Mn
   T17        1.0     0.460400     0.885300     0.070100    Uiso  0.005728 S
   T18        1.0     0.046700     0.543100     0.068400    Uiso  0.005728 K
   T19        1.0     0.450700     0.382200     0.070000    Uiso  0.005728 Sc
   T20        1.0     0.958600     0.953300     0.928800    Uiso  0.005728 Ar
   T21        1.0     0.562900     0.547900     0.022300    Uiso  0.005728 Cr
   T22        1.0     0.441400     0.934600     0.021800    Uiso  0.005728 Cr
   T23        1.0     0.941600     0.955800     0.977700    Uiso  0.005728 Cr
   T24        1.0     0.063200     0.572000     0.977300    Uiso  0.005728 V
   O57        1.0     0.880000     0.396700     0.954900    Uiso  0.013825 O
   O58        1.0     0.387000     0.872900     0.046400    Uiso  0.013825 O
   O59        1.0     0.368800     0.869800     0.999800    Uiso  0.013825 O
   O60        1.0     0.892450     0.912100     0.953250    Uiso  0.013825 O
   O61        1.0     0.868650     0.871900     0.999850    Uiso  0.013825 O
   O62        1.0     0.616450     0.649200     0.954850    Uiso  0.013825 O
   O63        1.0     0.364850     0.136900     0.978850    Uiso  0.013825 O
   O64        1.0     0.627500     0.629500     0.997700    Uiso  0.013825 O
   O65        1.0     0.890500     0.633600     0.925400    Uiso  0.013825 O
   O66        1.0     0.358700     0.182600     0.931800    Uiso  0.013825 O
   O67        1.0     0.135500     0.883200     0.978400    Uiso  0.013825 O
   O68        1.0     0.384450     0.124000     0.022350    Uiso  0.013825 O
   O69        1.0     0.869100     0.371000     0.997000    Uiso  0.013825 O
   O70        1.0     0.132000     0.366400     0.978800    Uiso  0.013825 O
   O71        1.0     0.638000     0.595800     0.045000    Uiso  0.013825 O
   O100       1.0     0.631000     0.351900     0.021800    Uiso  0.013825 O
   O101       1.0     0.138300     0.410400     0.933800    Uiso  0.013825 O
   O102       1.0     0.882000     0.145900     0.977300    Uiso  0.013825 O
   O103       1.0     0.856900     0.112300     0.071100    Uiso  0.013825 O
   O104       1.0     0.384300     0.556800     0.075800    Uiso  0.013825 O
   O105       1.0     0.581100     0.945900     0.924500    Uiso  0.013825 O
   O106       1.0     0.102600     0.868500     0.076800    Uiso  0.013825 O
   O107       1.0     0.139600     0.650900     0.953600    Uiso  0.013825 O
   O108       1.0     0.643200     0.114300     0.042300    Uiso  0.013825 O
   O109       1.0     0.633700     0.387900     0.976800    Uiso  0.013825 O
   O110       1.0     0.639900     0.329000     0.069500    Uiso  0.013825 O
   O111       1.0     0.143400     0.151600     0.957300    Uiso  0.013825 O
   O112       1.0     0.143400     0.361800     0.023600    Uiso  0.013825 O
   T33        1.0     0.960440     0.551940     0.236780    Uiso  0.005728 S
   O113       1.0     0.380100     0.063300     0.121600    Uiso  0.013825 O
   O114       1.0     0.887050     0.539530     0.213080    Uiso  0.013825 O
   O115       1.0     0.868850     0.536430     0.166480    Uiso  0.013825 O
   O116       1.0     0.392420     0.578780     0.119910    Uiso  0.013825 O
   O117       1.0     0.368620     0.538580     0.166510    Uiso  0.013825 O
   O118       1.0     0.116420     0.315880     0.121510    Uiso  0.013825 O
   O119       1.0     0.864820     0.803580     0.145510    Uiso  0.013825 O
   O120       1.0     0.127580     0.296120     0.164390    Uiso  0.013825 O
   O121       1.0     0.390600     0.300200     0.092100    Uiso  0.013825 O
   O122       1.0     0.858780     0.849220     0.098490    Uiso  0.013825 O
   O123       1.0     0.635550     0.549830     0.145080    Uiso  0.013825 O
   O124       1.0     0.884420     0.790680     0.189010    Uiso  0.013825 O
   O125       1.0     0.369120     0.037650     0.163680    Uiso  0.013825 O
   O126       1.0     0.631850     0.033170     0.145420    Uiso  0.013825 O
   O127       1.0     0.138080     0.262420     0.211690    Uiso  0.013825 O
   O128       1.0     0.869100     0.314700     0.144900    Uiso  0.013825 O
   O129       1.0     0.361720     0.256250     0.232870    Uiso  0.013825 O
   O130       1.0     0.617850     0.520870     0.189320    Uiso  0.013825 O
   O131       1.0     0.643180     0.554320     0.095590    Uiso  0.013825 O
   O132       1.0     0.115800     0.109800     0.090900    Uiso  0.013825 O
   O133       1.0     0.919000     0.720700     0.242200    Uiso  0.013825 O
   O134       1.0     0.397420     0.798150     0.089870    Uiso  0.013825 O
   O135       1.0     0.360250     0.015870     0.213020    Uiso  0.013825 O
   O136       1.0     0.856900     0.552300     0.124400    Uiso  0.013825 O
   O137       1.0     0.866380     0.278720     0.189890    Uiso  0.013825 O
   O138       1.0     0.860200     0.337600     0.097200    Uiso  0.013825 O
   O139       1.0     0.356450     0.515170     0.209320    Uiso  0.013825 O
   O140       1.0     0.356650     0.304830     0.143080    Uiso  0.013825 O
   M67        1.0     0.250960     0.655890     0.188490    Uiso  0.007943 Cr
   M68        1.0     0.242810     0.927510     0.112610    Uiso  0.007943 Ca
   M69        1.0     0.249170     0.920060     0.164720    Uiso  0.007943 Mn
   T45        1.0     0.937190     0.118720     0.144400    Uiso  0.005728 Cr
   T46        1.0     0.058670     0.732020     0.144890    Uiso  0.005728 Cr
   T47        1.0     0.558470     0.710830     0.188990    Uiso  0.005728 Cr
   T48        1.0     0.436900     0.094610     0.189400    Uiso  0.005728 V
   O142       1.0     0.113050     0.793730     0.120280    Uiso  0.013825 O
   O143       1.0     0.131250     0.796830     0.166880    Uiso  0.013825 O
   O144       1.0     0.607520     0.754580     0.213410    Uiso  0.013825 O
   O145       1.0     0.631320     0.794780     0.166810    Uiso  0.013825 O
   O146       1.0     0.883520     0.017480     0.211810    Uiso  0.013825 O
   O147       1.0     0.135120     0.529780     0.187810    Uiso  0.013825 O
   O148       1.0     0.872520     0.037150     0.168970    Uiso  0.013825 O
   O149       1.0     0.609350     0.033170     0.241220    Uiso  0.013825 O
   O156       1.0     0.130850     0.018670     0.188420    Uiso  0.013825 O
   O157       1.0     0.638380     0.077020     0.100490    Uiso  0.013825 O
   O158       1.0     0.382100     0.812500     0.144000    Uiso  0.013825 O
   O159       1.0     0.356920     0.778950     0.237780    Uiso  0.013825 O
   O160       1.0     0.884150     0.223570     0.242420    Uiso  0.013825 O
   O161       1.0     0.080950     0.612670     0.091120    Uiso  0.013825 O
   O162       1.0     0.602680     0.535120     0.243490    Uiso  0.013825 O
   O163       1.0     0.639700     0.317500     0.120300    Uiso  0.013825 O
   O164       1.0     0.143050     0.781070     0.208920    Uiso  0.013825 O
   O165       1.0     0.133730     0.054550     0.143480    Uiso  0.013825 O
   O166       1.0     0.139750     0.995770     0.236120    Uiso  0.013825 O
   O167       1.0     0.643500     0.818200     0.124000    Uiso  0.013825 O
   O168       1.0     0.643450     0.028430     0.190280    Uiso  0.013825 O
   T49        1.0     0.460300     0.218700     0.403400    Uiso  0.005728 S
   T50        1.0     0.046750     0.876450     0.401750    Uiso  0.005728 K
   T51        1.0     0.450600     0.715600     0.403300    Uiso  0.005728 Sc
   T52        1.0     0.958650     0.286550     0.262150    Uiso  0.005728 Ar
   T53        1.0     0.562800     0.881300     0.355600    Uiso  0.005728 Cr
   T54        1.0     0.441300     0.268000     0.355100    Uiso  0.005728 Cr
   T55        1.0     0.941500     0.289200     0.311000    Uiso  0.005728 Cr
   T56        1.0     0.063100     0.905400     0.310600    Uiso  0.005728 V
   O169       1.0     0.880050     0.729950     0.288250    Uiso  0.013825 O
   O170       1.0     0.386900     0.206300     0.379700    Uiso  0.013825 O
   O171       1.0     0.368700     0.203200     0.333100    Uiso  0.013825 O
   O172       1.0     0.892500     0.245400     0.286600    Uiso  0.013825 O
   O173       1.0     0.868700     0.205200     0.333200    Uiso  0.013825 O
   O174       1.0     0.616500     0.982500     0.288200    Uiso  0.013825 O
   O175       1.0     0.364900     0.470200     0.312200    Uiso  0.013825 O
   O176       1.0     0.627550     0.962800     0.331050    Uiso  0.013825 O
   O177       1.0     0.890550     0.966850     0.258750    Uiso  0.013825 O
   O178       1.0     0.358750     0.515900     0.265150    Uiso  0.013825 O
   O179       1.0     0.135400     0.216600     0.311700    Uiso  0.013825 O
   O180       1.0     0.384500     0.457300     0.355700    Uiso  0.013825 O
   O181       1.0     0.869000     0.704400     0.330300    Uiso  0.013825 O
   O182       1.0     0.131900     0.699800     0.312100    Uiso  0.013825 O
   O183       1.0     0.638050     0.929100     0.378350    Uiso  0.013825 O
   O184       1.0     0.369050     0.981350     0.311550    Uiso  0.013825 O
   O185       1.0     0.861600     0.923000     0.399500    Uiso  0.013825 O
   O186       1.0     0.117900     0.187500     0.356000    Uiso  0.013825 O
   O187       1.0     0.143150     0.221000     0.262250    Uiso  0.013825 O
   O188       1.0     0.615750     0.776450     0.257550    Uiso  0.013825 O
   O189       1.0     0.418950     0.387350     0.408850    Uiso  0.013825 O
   O190       1.0     0.897300     0.464900     0.256500    Uiso  0.013825 O
   O191       1.0     0.860300     0.682500     0.379700    Uiso  0.013825 O
   O192       1.0     0.356850     0.218950     0.291050    Uiso  0.013825 O
   O193       1.0     0.366350     0.945400     0.356550    Uiso  0.013825 O
   O194       1.0     0.360150     0.004250     0.263850    Uiso  0.013825 O
   O195       1.0     0.856500     0.181800     0.376000    Uiso  0.013825 O
   O196       1.0     0.856500     0.971600     0.309700    Uiso  0.013825 O
   T57        1.0     0.539650     0.448050     0.263250    Uiso  0.005728 S
   T58        1.0     0.953200     0.790200     0.264900    Uiso  0.005728 K
   T59        1.0     0.549350     0.951150     0.263350    Uiso  0.005728 Sc
   T60        1.0     0.041300     0.380100     0.404500    Uiso  0.005728 Ar
   T61        1.0     0.437150     0.785450     0.311050    Uiso  0.005728 Cr
   T62        1.0     0.558650     0.398750     0.311550    Uiso  0.005728 Cr
   T63        1.0     0.058450     0.377550     0.355650    Uiso  0.005728 Cr
   T64        1.0     0.937000     0.761300     0.356100    Uiso  0.005728 V
   O197       1.0     0.119900     0.936700     0.378400    Uiso  0.013825 O
   O198       1.0     0.612900     0.460500     0.286900    Uiso  0.013825 O
   O199       1.0     0.631100     0.463600     0.333500    Uiso  0.013825 O
   O200       1.0     0.107600     0.421200     0.380100    Uiso  0.013825 O
   O201       1.0     0.131400     0.461400     0.333500    Uiso  0.013825 O
   O202       1.0     0.383600     0.684100     0.378500    Uiso  0.013825 O
   O203       1.0     0.635200     0.196400     0.354500    Uiso  0.013825 O
   O204       1.0     0.372400     0.703900     0.335600    Uiso  0.013825 O
   O205       1.0     0.109400     0.699800     0.407900    Uiso  0.013825 O
   O206       1.0     0.641200     0.150800     0.401500    Uiso  0.013825 O
   O207       1.0     0.864400     0.450200     0.354900    Uiso  0.013825 O
   O208       1.0     0.615600     0.209300     0.311000    Uiso  0.013825 O
   O209       1.0     0.130950     0.962300     0.336350    Uiso  0.013825 O
   O210       1.0     0.868050     0.966850     0.354550    Uiso  0.013825 O
   O211       1.0     0.361900     0.737600     0.288300    Uiso  0.013825 O
   O212       1.0     0.630900     0.685300     0.355100    Uiso  0.013825 O
   O213       1.0     0.138350     0.743700     0.267150    Uiso  0.013825 O
   O214       1.0     0.882050     0.479150     0.310650    Uiso  0.013825 O
   O215       1.0     0.856800     0.445700     0.404400    Uiso  0.013825 O
   O216       1.0     0.384200     0.890200     0.409100    Uiso  0.013825 O
   O217       1.0     0.581000     0.279300     0.257800    Uiso  0.013825 O
   O218       1.0     0.102650     0.201800     0.410150    Uiso  0.013825 O
   O219       1.0     0.139650     0.984150     0.286950    Uiso  0.013825 O
   O220       1.0     0.643100     0.447700     0.375600    Uiso  0.013825 O
   O221       1.0     0.633600     0.721300     0.310100    Uiso  0.013825 O
   O222       1.0     0.639800     0.662400     0.402800    Uiso  0.013825 O
   O223       1.0     0.143450     0.484850     0.290650    Uiso  0.013825 O
   O224       1.0     0.143300     0.695200     0.356900    Uiso  0.013825 O
   M100       1.0     0.749700     0.750250     0.502150    Uiso  0.007943 Mn
   M101       1.0     0.237800     0.221100     0.545200    Uiso  0.007943 Cr
   M102       1.0     0.763350     0.527150     0.429750    Uiso  0.007943 Ca
   M103       1.0     0.749100     0.510800     0.478200    Uiso  0.007943 Cr
   M104       1.0     0.757200     0.239150     0.554050    Uiso  0.007943 Ca
   M105       1.0     0.750700     0.246700     0.501900    Uiso  0.007943 Mn
   M106       1.0     0.261250     0.730850     0.546250    Uiso  0.007943 Mn
   M107       1.0     0.248400     0.963000     0.568900    Uiso  0.007943 Cr
   M108       1.0     0.751400     0.987600     0.525000    Uiso  0.007943 Mn
   T65        1.0     0.960400     0.385300     0.570100    Uiso  0.005728 S
   T66        1.0     0.546700     0.043100     0.568400    Uiso  0.005728 K
   T67        1.0     0.950700     0.882200     0.570000    Uiso  0.005728 Sc
   T68        1.0     0.458600     0.453300     0.428800    Uiso  0.005728 Ar
   T69        1.0     0.062900     0.047900     0.522300    Uiso  0.005728 Cr
   T70        1.0     0.941400     0.434600     0.521800    Uiso  0.005728 Cr
   T71        1.0     0.441600     0.455800     0.477700    Uiso  0.005728 Cr
   T72        1.0     0.563200     0.072000     0.477300    Uiso  0.005728 V
   O225       1.0     0.380000     0.896700     0.454900    Uiso  0.013825 O
   O226       1.0     0.887000     0.372900     0.546400    Uiso  0.013825 O
   O227       1.0     0.868800     0.369800     0.499800    Uiso  0.013825 O
   O228       1.0     0.392450     0.412100     0.453250    Uiso  0.013825 O
   O229       1.0     0.368650     0.371900     0.499850    Uiso  0.013825 O
   O230       1.0     0.116450     0.149200     0.454850    Uiso  0.013825 O
   O231       1.0     0.864850     0.636900     0.478850    Uiso  0.013825 O
   O232       1.0     0.127500     0.129500     0.497700    Uiso  0.013825 O
   O233       1.0     0.390500     0.133600     0.425400    Uiso  0.013825 O
   O234       1.0     0.858700     0.682600     0.431800    Uiso  0.013825 O
   O235       1.0     0.635500     0.383200     0.478400    Uiso  0.013825 O
   O236       1.0     0.884450     0.624000     0.522350    Uiso  0.013825 O
   O237       1.0     0.369100     0.871000     0.497000    Uiso  0.013825 O
   O238       1.0     0.632000     0.866400     0.478800    Uiso  0.013825 O
   O239       1.0     0.138000     0.095800     0.545000    Uiso  0.013825 O
   O240       1.0     0.869000     0.148100     0.478200    Uiso  0.013825 O
   O241       1.0     0.361700     0.089600     0.566200    Uiso  0.013825 O
   O242       1.0     0.618000     0.354100     0.522700    Uiso  0.013825 O
   O243       1.0     0.643100     0.387700     0.428900    Uiso  0.013825 O
   O244       1.0     0.115700     0.943200     0.424200    Uiso  0.013825 O
   O245       1.0     0.918900     0.554100     0.575500    Uiso  0.013825 O
   O246       1.0     0.397400     0.631500     0.423200    Uiso  0.013825 O
   O247       1.0     0.360400     0.849100     0.546400    Uiso  0.013825 O
   O248       1.0     0.856800     0.385700     0.457700    Uiso  0.013825 O
   O249       1.0     0.866300     0.112100     0.523200    Uiso  0.013825 O
   O250       1.0     0.860100     0.171000     0.430500    Uiso  0.013825 O
   O251       1.0     0.356600     0.348400     0.542700    Uiso  0.013825 O
   O252       1.0     0.356600     0.138200     0.476400    Uiso  0.013825 O
   M109       1.0     0.996500     0.261950     0.476050    Uiso  0.007943 Mn
   M110       1.0     0.496900     0.241100     0.524300    Uiso  0.007943 Cr
   M111       1.0     0.251550     0.295450     0.445650    Uiso  0.007943 Ca
   M121       1.0     0.503450     0.904700     0.690600    Uiso  0.007943 Mn
   M122       1.0     0.003200     0.925500     0.642400    Uiso  0.007943 Cr
   M123       1.0     0.248400     0.871200     0.721000    Uiso  0.007943 Ca
   M124       1.0     0.249650     0.917000     0.668800    Uiso  0.007943 Mn
   M125       1.0     0.737900     0.387700     0.711900    Uiso  0.007943 Cr
   M126       1.0     0.263300     0.693900     0.596400    Uiso  0.007943 Ca
   M127       1.0     0.249200     0.677400     0.644900    Uiso  0.007943 Cr
   M128       1.0     0.257150     0.405800     0.720700    Uiso  0.007943 Ca
   M129       1.0     0.250800     0.413300     0.668600    Uiso  0.007943 Mn
   M130       1.0     0.761200     0.897500     0.712900    Uiso  0.007943 Mn
   M131       1.0     0.748500     0.129700     0.735600    Uiso  0.007943 Cr
   M132       1.0     0.251500     0.154200     0.691700    Uiso  0.007943 Mn
   M133       1.0     0.496450     0.428600     0.642700    Uiso  0.007943 Mn
   M134       1.0     0.996700     0.407900     0.690900    Uiso  0.007943 Cr
   M135       1.0     0.751500     0.462200     0.612300    Uiso  0.007943 Ca
   M136       1.0     0.750250     0.416400     0.664500    Uiso  0.007943 Mn
   M137       1.0     0.262150     0.945550     0.621450    Uiso  0.007943 Cr
   M138       1.0     0.736600     0.639500     0.736900    Uiso  0.007943 Ca
   M139       1.0     0.751000     0.655900     0.688500    Uiso  0.007943 Cr
   M140       1.0     0.742750     0.927500     0.612600    Uiso  0.007943 Ca
   M141       1.0     0.749250     0.920050     0.664750    Uiso  0.007943 Mn
   M142       1.0     0.238700     0.435900     0.620400    Uiso  0.007943 Mn
   M143       1.0     0.251550     0.203650     0.597750    Uiso  0.007943 Cr
   M144       1.0     0.748700     0.179100     0.641700    Uiso  0.007943 Mn
