# Supplementary material for: Glass bead games: enumeration of possible polytypes based on two stacking vectors and applications to the iron-ore sinter phases SFCA and SFCA-I
Source: Acta Crystallogr A Found Adv. 2026 Apr 23;82(Pt 3):145–62. doi: 10.1107/S2053273326003505 (PMC13131315; doi:10.1107/S2053273326003505)
Supplement: Supplementary file 2 [file a-82-00145-sup2.zip › SFCA_I_m=6_111212.cif]

#======================================================================
# CRYSTAL DATA
#----------------------------------------------------------------------
data_VESTA_phase_1

_chemical_name_common                  'generated_by_bilbao_crystallographic_s'
_cell_length_a                         10.406100
_cell_length_b                         10.578300
_cell_length_c                         64.339897
_cell_angle_alpha                      85.400002
_cell_angle_beta                       88.339996
_cell_angle_gamma                      69.830002
_cell_volume                           6626.700116
_space_group_name_H-M_alt              'P -1'
_space_group_IT_number                 2

loop_
_space_group_symop_operation_xyz
   'x, y, z'
   '-x, -y, -z'

loop_
   _atom_site_label
   _atom_site_occupancy
   _atom_site_fract_x
   _atom_site_fract_y
   _atom_site_fract_z
   _atom_site_adp_type
   _atom_site_U_iso_or_equiv
   _atom_site_type_symbol
   M1         1.0     0.253560     0.404680     0.940650    Uiso  0.007943 Mn
   M2         1.0     0.753150     0.425530     0.892380    Uiso  0.007943 Cr
   M3         1.0     0.998540     0.371170     0.971050    Uiso  0.007943 Ca
   M4         1.0     0.999600     0.416960     0.918790    Uiso  0.007943 Mn
   M10        1.0     0.511170     0.397520     0.962890    Uiso  0.007943 Mn
   M11        1.0     0.498400     0.629680     0.985570    Uiso  0.007943 Cr
   M12        1.0     0.001390     0.654240     0.941670    Uiso  0.007943 Mn
   T1         1.0     0.210390     0.051970     0.986760    Uiso  0.005728 S
   T2         1.0     0.796720     0.709780     0.985070    Uiso  0.005728 K
   O1         1.0     0.630050     0.563330     0.871580    Uiso  0.013825 O
   O2         1.0     0.137000     0.039570     0.963070    Uiso  0.013825 O
   O3         1.0     0.118800     0.036470     0.916470    Uiso  0.013825 O
   O4         1.0     0.642370     0.078820     0.869890    Uiso  0.013825 O
   O5         1.0     0.618570     0.038620     0.916490    Uiso  0.013825 O
   O6         1.0     0.366370     0.815920     0.871490    Uiso  0.013825 O
   O7         1.0     0.114770     0.303620     0.895490    Uiso  0.013825 O
   O8         1.0     0.377530     0.796150     0.914380    Uiso  0.013825 O
   O9         1.0     0.640550     0.800230     0.842080    Uiso  0.013825 O
   O10        1.0     0.108730     0.349250     0.848480    Uiso  0.013825 O
   O11        1.0     0.885500     0.049870     0.895070    Uiso  0.013825 O
   O12        1.0     0.134370     0.290720     0.938990    Uiso  0.013825 O
   O13        1.0     0.619080     0.537680     0.913660    Uiso  0.013825 O
   O14        1.0     0.881950     0.533100     0.895450    Uiso  0.013825 O
   O15        1.0     0.388030     0.762450     0.961680    Uiso  0.013825 O
   M13        1.0     0.246390     0.928650     0.892690    Uiso  0.007943 Mn
   M14        1.0     0.746840     0.907800     0.940950    Uiso  0.007943 Cr
   M15        1.0     0.501460     0.962160     0.862290    Uiso  0.007943 Ca
   M16        1.0     0.500210     0.916420     0.914490    Uiso  0.007943 Mn
   M17        1.0     0.012160     0.445580     0.871450    Uiso  0.007943 Cr
   M18        1.0     0.486560     0.139530     0.986890    Uiso  0.007943 Ca
   M19        1.0     0.500910     0.155880     0.938470    Uiso  0.007943 Cr
   M20        1.0     0.492860     0.427490     0.862650    Uiso  0.007943 Ca
   M21        1.0     0.499270     0.419990     0.914750    Uiso  0.007943 Mn
   M22        1.0     0.988680     0.935860     0.870390    Uiso  0.007943 Mn
   M23        1.0     0.001600     0.703660     0.847760    Uiso  0.007943 Cr
   M24        1.0     0.498610     0.679090     0.891670    Uiso  0.007943 Mn
   T10        1.0     0.703280     0.623560     0.848260    Uiso  0.005728 K
   T11        1.0     0.299330     0.784460     0.846680    Uiso  0.005728 Sc
   T12        1.0     0.791350     0.213400     0.987860    Uiso  0.005728 Ar
   T13        1.0     0.187140     0.618750     0.894380    Uiso  0.005728 Cr
   T14        1.0     0.308620     0.232050     0.894880    Uiso  0.005728 Cr
   T15        1.0     0.808420     0.210870     0.938970    Uiso  0.005728 Cr
   T16        1.0     0.686850     0.594650     0.939380    Uiso  0.005728 V
   O29        1.0     0.869950     0.770000     0.961750    Uiso  0.013825 O
   O30        1.0     0.363000     0.293770     0.870270    Uiso  0.013825 O
   O31        1.0     0.381200     0.296870     0.916870    Uiso  0.013825 O
   O32        1.0     0.857470     0.254620     0.963390    Uiso  0.013825 O
   O33        1.0     0.881270     0.294820     0.916790    Uiso  0.013825 O
   O34        1.0     0.133470     0.517520     0.961790    Uiso  0.013825 O
   O35        1.0     0.385070     0.029820     0.937790    Uiso  0.013825 O
   O36        1.0     0.122480     0.537180     0.918960    Uiso  0.013825 O
   O37        1.0     0.859450     0.533100     0.991250    Uiso  0.013825 O
   O38        1.0     0.391270     0.984080     0.984860    Uiso  0.013825 O
   O39        1.0     0.614500     0.283470     0.938270    Uiso  0.013825 O
   O40        1.0     0.365470     0.042720     0.894290    Uiso  0.013825 O
   O41        1.0     0.880930     0.795650     0.919680    Uiso  0.013825 O
   O42        1.0     0.618050     0.800230     0.937880    Uiso  0.013825 O
   O43        1.0     0.111970     0.570880     0.871660    Uiso  0.013825 O
   O44        1.0     0.380950     0.518600     0.938450    Uiso  0.013825 O
   O45        1.0     0.888330     0.577050     0.850480    Uiso  0.013825 O
   O46        1.0     0.632050     0.312530     0.893980    Uiso  0.013825 O
   O47        1.0     0.606880     0.278980     0.987760    Uiso  0.013825 O
   O48        1.0     0.134250     0.723500     0.992450    Uiso  0.013825 O
   O49        1.0     0.331050     0.112600     0.841150    Uiso  0.013825 O
   O50        1.0     0.852630     0.035150     0.993480    Uiso  0.013825 O
   O51        1.0     0.889650     0.817530     0.870280    Uiso  0.013825 O
   O52        1.0     0.393150     0.281000     0.958950    Uiso  0.013825 O
   O53        1.0     0.383670     0.554580     0.893460    Uiso  0.013825 O
   O54        1.0     0.389850     0.495700     0.986150    Uiso  0.013825 O
   O55        1.0     0.893450     0.318230     0.873980    Uiso  0.013825 O
   O56        1.0     0.893400     0.528470     0.940270    Uiso  0.013825 O
   T17        1.0     0.710390     0.718640     0.153430    Uiso  0.005728 S
   M41        1.0     0.512160     0.112240     0.038120    Uiso  0.007943 Cr
   M42        1.0     0.986560     0.806200     0.153550    Uiso  0.007943 Ca
   M43        1.0     0.000910     0.822540     0.105140    Uiso  0.007943 Cr
   M44        1.0     0.992910     0.094160     0.029310    Uiso  0.007943 Ca
   M45        1.0     0.999270     0.086660     0.081420    Uiso  0.007943 Mn
   T27        1.0     0.799330     0.451120     0.013340    Uiso  0.005728 Sc
   T28        1.0     0.291350     0.880060     0.154520    Uiso  0.005728 Ar
   T29        1.0     0.687140     0.285420     0.061050    Uiso  0.005728 Cr
   T30        1.0     0.808620     0.898720     0.061550    Uiso  0.005728 Cr
   T31        1.0     0.308420     0.877530     0.105640    Uiso  0.005728 Cr
   T32        1.0     0.186850     0.261310     0.106050    Uiso  0.005728 V
   O100       1.0     0.880950     0.185270     0.105120    Uiso  0.013825 O
   O101       1.0     0.388320     0.243720     0.017140    Uiso  0.013825 O
   O102       1.0     0.132050     0.979200     0.060650    Uiso  0.013825 O
   O103       1.0     0.106880     0.945650     0.154430    Uiso  0.013825 O
   O104       1.0     0.634250     0.390170     0.159120    Uiso  0.013825 O
   O105       1.0     0.831050     0.779270     0.007820    Uiso  0.013825 O
   O106       1.0     0.352620     0.701820     0.160140    Uiso  0.013825 O
   O107       1.0     0.389650     0.484200     0.036950    Uiso  0.013825 O
   O108       1.0     0.893150     0.947670     0.125620    Uiso  0.013825 O
   O109       1.0     0.883680     0.221250     0.060130    Uiso  0.013825 O
   O110       1.0     0.889850     0.162370     0.152820    Uiso  0.013825 O
   O111       1.0     0.393450     0.984900     0.040650    Uiso  0.013825 O
   O112       1.0     0.393400     0.195130     0.106930    Uiso  0.013825 O
   T33        1.0     0.210400     0.385300     0.320100    Uiso  0.005728 S
   T34        1.0     0.796700     0.043150     0.318400    Uiso  0.005728 K
   T35        1.0     0.200700     0.882200     0.320000    Uiso  0.005728 Sc
   T36        1.0     0.708600     0.453250     0.178800    Uiso  0.005728 Ar
   T37        1.0     0.312750     0.047950     0.272250    Uiso  0.005728 Cr
   T38        1.0     0.191400     0.434600     0.271800    Uiso  0.005728 Cr
   T39        1.0     0.691600     0.455800     0.227700    Uiso  0.005728 Cr
   T40        1.0     0.813050     0.072050     0.227250    Uiso  0.005728 V
   O113       1.0     0.630000     0.896650     0.204900    Uiso  0.013825 O
   O114       1.0     0.137000     0.372900     0.296400    Uiso  0.013825 O
   O115       1.0     0.118800     0.369800     0.249800    Uiso  0.013825 O
   O116       1.0     0.642450     0.412100     0.203250    Uiso  0.013825 O
   O117       1.0     0.618650     0.371900     0.249850    Uiso  0.013825 O
   O118       1.0     0.366450     0.149200     0.204850    Uiso  0.013825 O
   O119       1.0     0.114850     0.636900     0.228850    Uiso  0.013825 O
   O120       1.0     0.377500     0.129500     0.247700    Uiso  0.013825 O
   O121       1.0     0.640500     0.133550     0.175400    Uiso  0.013825 O
   O122       1.0     0.108700     0.682600     0.181800    Uiso  0.013825 O
   O123       1.0     0.885500     0.383200     0.228400    Uiso  0.013825 O
   O124       1.0     0.134450     0.624000     0.272350    Uiso  0.013825 O
   O125       1.0     0.619100     0.871000     0.247000    Uiso  0.013825 O
   O126       1.0     0.881850     0.866500     0.228750    Uiso  0.013825 O
   O127       1.0     0.388000     0.095800     0.295000    Uiso  0.013825 O
   O128       1.0     0.119000     0.148050     0.228200    Uiso  0.013825 O
   O129       1.0     0.611700     0.089600     0.316200    Uiso  0.013825 O
   O130       1.0     0.867850     0.354200     0.272650    Uiso  0.013825 O
   O131       1.0     0.893100     0.387700     0.178900    Uiso  0.013825 O
   O132       1.0     0.365700     0.943150     0.174200    Uiso  0.013825 O
   O133       1.0     0.168900     0.554050     0.325500    Uiso  0.013825 O
   O134       1.0     0.647400     0.631500     0.173200    Uiso  0.013825 O
   O135       1.0     0.610250     0.849200     0.296350    Uiso  0.013825 O
   O136       1.0     0.106800     0.385650     0.207700    Uiso  0.013825 O
   O137       1.0     0.116300     0.112100     0.273200    Uiso  0.013825 O
   O138       1.0     0.110100     0.170950     0.180500    Uiso  0.013825 O
   O139       1.0     0.606450     0.348500     0.292650    Uiso  0.013825 O
   O140       1.0     0.606600     0.138200     0.226400    Uiso  0.013825 O
   T41        1.0     0.289600     0.614700     0.179900    Uiso  0.005728 S
   T42        1.0     0.703300     0.956850     0.181600    Uiso  0.005728 K
   T43        1.0     0.299300     0.117800     0.180000    Uiso  0.005728 Sc
   T44        1.0     0.791400     0.546750     0.321200    Uiso  0.005728 Ar
   T45        1.0     0.187100     0.952100     0.227700    Uiso  0.005728 Cr
   T46        1.0     0.308600     0.565400     0.228200    Uiso  0.005728 Cr
   T47        1.0     0.808400     0.544200     0.272300    Uiso  0.005728 Cr
   T48        1.0     0.686950     0.927950     0.272750    Uiso  0.005728 V
   O141       1.0     0.869850     0.103400     0.295050    Uiso  0.013825 O
   O142       1.0     0.363000     0.627100     0.203600    Uiso  0.013825 O
   O143       1.0     0.381200     0.630200     0.250200    Uiso  0.013825 O
   O144       1.0     0.857550     0.587900     0.296750    Uiso  0.013825 O
   O145       1.0     0.881350     0.628100     0.250150    Uiso  0.013825 O
   O146       1.0     0.133550     0.850800     0.295150    Uiso  0.013825 O
   O147       1.0     0.385150     0.363100     0.271150    Uiso  0.013825 O
   O148       1.0     0.122500     0.870500     0.252300    Uiso  0.013825 O
   O149       1.0     0.859350     0.866500     0.324550    Uiso  0.013825 O
   O150       1.0     0.391300     0.317400     0.318200    Uiso  0.013825 O
   O151       1.0     0.614500     0.616800     0.271600    Uiso  0.013825 O
   O152       1.0     0.365550     0.376000     0.227650    Uiso  0.013825 O
   O153       1.0     0.880900     0.129000     0.253000    Uiso  0.013825 O
   O154       1.0     0.618000     0.133550     0.271200    Uiso  0.013825 O
   O155       1.0     0.112000     0.904200     0.205000    Uiso  0.013825 O
   O156       1.0     0.380850     0.852000     0.271750    Uiso  0.013825 O
   O157       1.0     0.888300     0.910400     0.183800    Uiso  0.013825 O
   O158       1.0     0.632000     0.645850     0.227300    Uiso  0.013825 O
   O159       1.0     0.606900     0.612300     0.321100    Uiso  0.013825 O
   O160       1.0     0.134150     0.056900     0.325750    Uiso  0.013825 O
   O161       1.0     0.330950     0.446000     0.174450    Uiso  0.013825 O
   O162       1.0     0.852600     0.368500     0.326800    Uiso  0.013825 O
   O163       1.0     0.889600     0.150850     0.203600    Uiso  0.013825 O
   O164       1.0     0.393050     0.614400     0.292250    Uiso  0.013825 O
   O165       1.0     0.383700     0.887900     0.226800    Uiso  0.013825 O
   O166       1.0     0.389750     0.829100     0.319450    Uiso  0.013825 O
   O167       1.0     0.893400     0.651550     0.207300    Uiso  0.013825 O
   O168       1.0     0.893400     0.861800     0.273600    Uiso  0.013825 O
   T49        1.0     0.710350     0.552000     0.486750    Uiso  0.005728 S
   T50        1.0     0.296800     0.209750     0.485100    Uiso  0.005728 K
   T51        1.0     0.700650     0.048900     0.486650    Uiso  0.005728 Sc
   T52        1.0     0.208700     0.619900     0.345500    Uiso  0.005728 Ar
   T53        1.0     0.812850     0.214600     0.438950    Uiso  0.005728 Cr
   T54        1.0     0.691350     0.601300     0.438450    Uiso  0.005728 Cr
   T55        1.0     0.191550     0.622450     0.394350    Uiso  0.005728 Cr
   T56        1.0     0.313150     0.238700     0.393950    Uiso  0.005728 V
   O169       1.0     0.130100     0.063300     0.371600    Uiso  0.013825 O
   O170       1.0     0.636950     0.539600     0.463050    Uiso  0.013825 O
   O171       1.0     0.618750     0.536500     0.416450    Uiso  0.013825 O
   O172       1.0     0.142400     0.578800     0.369900    Uiso  0.013825 O
   O173       1.0     0.118600     0.538600     0.416500    Uiso  0.013825 O
   O174       1.0     0.866400     0.315900     0.371500    Uiso  0.013825 O
   O175       1.0     0.614800     0.803600     0.395500    Uiso  0.013825 O
   O176       1.0     0.877600     0.296100     0.414400    Uiso  0.013825 O
   O177       1.0     0.140600     0.300200     0.342100    Uiso  0.013825 O
   O178       1.0     0.608800     0.849200     0.348500    Uiso  0.013825 O
   O179       1.0     0.385450     0.549900     0.395050    Uiso  0.013825 O
   O180       1.0     0.634400     0.790700     0.439000    Uiso  0.013825 O
   O181       1.0     0.119050     0.037700     0.413650    Uiso  0.013825 O
   O182       1.0     0.381950     0.033100     0.395450    Uiso  0.013825 O
   O183       1.0     0.888100     0.262400     0.461700    Uiso  0.013825 O
   O184       1.0     0.619100     0.314700     0.394900    Uiso  0.013825 O
   O185       1.0     0.111650     0.256300     0.482850    Uiso  0.013825 O
   O186       1.0     0.367950     0.520800     0.439350    Uiso  0.013825 O
   O187       1.0     0.393200     0.554300     0.345600    Uiso  0.013825 O
   O188       1.0     0.865800     0.109800     0.340900    Uiso  0.013825 O
   O189       1.0     0.669000     0.720700     0.492200    Uiso  0.013825 O
   O190       1.0     0.147350     0.798200     0.339850    Uiso  0.013825 O
   O191       1.0     0.110350     0.015800     0.463050    Uiso  0.013825 O
   O192       1.0     0.606900     0.552300     0.374400    Uiso  0.013825 O
   O193       1.0     0.616400     0.278700     0.439900    Uiso  0.013825 O
   O194       1.0     0.610200     0.337600     0.347200    Uiso  0.013825 O
   O195       1.0     0.106550     0.515100     0.459350    Uiso  0.013825 O
   O196       1.0     0.106550     0.304900     0.393050    Uiso  0.013825 O
   M85        1.0     0.746450     0.428650     0.392700    Uiso  0.007943 Mn
   M86        1.0     0.246850     0.407800     0.440950    Uiso  0.007943 Cr
   M87        1.0     0.001500     0.462150     0.362300    Uiso  0.007943 Ca
   T57        1.0     0.789700     0.781350     0.346600    Uiso  0.005728 S
   T58        1.0     0.203250     0.123550     0.348250    Uiso  0.005728 K
   T59        1.0     0.799400     0.284450     0.346700    Uiso  0.005728 Sc
   T60        1.0     0.291350     0.713400     0.487850    Uiso  0.005728 Ar
   T61        1.0     0.687200     0.118750     0.394400    Uiso  0.005728 Cr
   T62        1.0     0.808700     0.732050     0.394900    Uiso  0.005728 Cr
   T63        1.0     0.308500     0.710850     0.439000    Uiso  0.005728 Cr
   T64        1.0     0.186900     0.094650     0.439400    Uiso  0.005728 V
   O197       1.0     0.369950     0.270000     0.461750    Uiso  0.013825 O
   O198       1.0     0.862950     0.793800     0.370250    Uiso  0.013825 O
   O199       1.0     0.881150     0.796900     0.416850    Uiso  0.013825 O
   O200       1.0     0.357500     0.754600     0.463400    Uiso  0.013825 O
   O201       1.0     0.381300     0.794800     0.416800    Uiso  0.013825 O
   O202       1.0     0.633500     0.017500     0.461800    Uiso  0.013825 O
   O203       1.0     0.885100     0.529800     0.437800    Uiso  0.013825 O
   O204       1.0     0.622450     0.037200     0.418950    Uiso  0.013825 O
   O205       1.0     0.359450     0.033100     0.491250    Uiso  0.013825 O
   O206       1.0     0.891250     0.484100     0.484850    Uiso  0.013825 O
   O207       1.0     0.114450     0.783500     0.438250    Uiso  0.013825 O
   O208       1.0     0.865500     0.542700     0.394300    Uiso  0.013825 O
   O209       1.0     0.381000     0.295600     0.419700    Uiso  0.013825 O
   O210       1.0     0.118100     0.300200     0.437900    Uiso  0.013825 O
   O211       1.0     0.611950     0.070900     0.371650    Uiso  0.013825 O
   O212       1.0     0.880950     0.018600     0.438450    Uiso  0.013825 O
   O213       1.0     0.388400     0.077000     0.350500    Uiso  0.013825 O
   O214       1.0     0.132100     0.812500     0.394000    Uiso  0.013825 O
   O215       1.0     0.106850     0.779000     0.487750    Uiso  0.013825 O
   O216       1.0     0.634250     0.223500     0.492450    Uiso  0.013825 O
   O217       1.0     0.831050     0.612600     0.341150    Uiso  0.013825 O
   O218       1.0     0.352700     0.535100     0.493500    Uiso  0.013825 O
   O219       1.0     0.389700     0.317500     0.370300    Uiso  0.013825 O
   O220       1.0     0.893150     0.781000     0.458950    Uiso  0.013825 O
   O221       1.0     0.883650     0.054600     0.393450    Uiso  0.013825 O
   O222       1.0     0.889850     0.995700     0.486150    Uiso  0.013825 O
   O223       1.0     0.393500     0.818200     0.374000    Uiso  0.013825 O
   O224       1.0     0.393350     0.028500     0.440250    Uiso  0.013825 O
   M100       1.0     0.999750     0.583600     0.585500    Uiso  0.007943 Mn
   M101       1.0     0.487850     0.054400     0.628550    Uiso  0.007943 Cr
   M102       1.0     0.013400     0.360500     0.513100    Uiso  0.007943 Ca
   M103       1.0     0.999150     0.344100     0.561550    Uiso  0.007943 Cr
   M104       1.0     0.007250     0.072450     0.637400    Uiso  0.007943 Ca
   M105       1.0     0.000750     0.080000     0.585250    Uiso  0.007943 Mn
   M106       1.0     0.511300     0.564150     0.629600    Uiso  0.007943 Mn
   M107       1.0     0.498450     0.796350     0.652250    Uiso  0.007943 Cr
   M108       1.0     0.001450     0.820850     0.608350    Uiso  0.007943 Mn
   M109       1.0     0.246550     0.095250     0.559400    Uiso  0.007943 Mn
   M110       1.0     0.746800     0.074500     0.607600    Uiso  0.007943 Cr
   M111       1.0     0.501600     0.128800     0.529000    Uiso  0.007943 Ca
   M112       1.0     0.500350     0.083050     0.581200    Uiso  0.007943 Mn
   M113       1.0     0.012100     0.612250     0.538100    Uiso  0.007943 Cr
   M114       1.0     0.486700     0.306150     0.653600    Uiso  0.007943 Ca
   M115       1.0     0.500950     0.322550     0.605150    Uiso  0.007943 Cr
   M116       1.0     0.492850     0.594150     0.529300    Uiso  0.007943 Ca
   M117       1.0     0.499200     0.586700     0.581400    Uiso  0.007943 Mn
   M118       1.0     0.988800     0.102500     0.537100    Uiso  0.007943 Mn
   M119       1.0     0.001500     0.870350     0.514400    Uiso  0.007943 Cr
   M120       1.0     0.498650     0.845750     0.558350    Uiso  0.007943 Mn
   M121       1.0     0.753500     0.738050     0.773950    Uiso  0.007943 Mn
   M122       1.0     0.253250     0.758800     0.725750    Uiso  0.007943 Cr
   M123       1.0     0.498450     0.704500     0.804350    Uiso  0.007943 Ca
   M124       1.0     0.499700     0.750300     0.752150    Uiso  0.007943 Mn
   M125       1.0     0.987950     0.221050     0.795250    Uiso  0.007943 Cr
   M126       1.0     0.513350     0.527200     0.679750    Uiso  0.007943 Ca
   M127       1.0     0.499100     0.510750     0.728200    Uiso  0.007943 Cr
   M128       1.0     0.507200     0.239150     0.804050    Uiso  0.007943 Ca
   M129       1.0     0.500850     0.246600     0.751950    Uiso  0.007943 Mn
   M130       1.0     0.011250     0.730800     0.796250    Uiso  0.007943 Mn
   M131       1.0     0.998400     0.963050     0.818900    Uiso  0.007943 Cr
   M132       1.0     0.501400     0.987550     0.775000    Uiso  0.007943 Mn
   M133       1.0     0.746500     0.261950     0.726050    Uiso  0.007943 Mn
   M134       1.0     0.246750     0.241200     0.774250    Uiso  0.007943 Cr
   M135       1.0     0.001550     0.295500     0.695650    Uiso  0.007943 Ca
   M136       1.0     0.000300     0.249700     0.747850    Uiso  0.007943 Mn
   M137       1.0     0.512200     0.778900     0.704800    Uiso  0.007943 Cr
   M138       1.0     0.986650     0.472800     0.820250    Uiso  0.007943 Ca
   M139       1.0     0.000900     0.489250     0.771800    Uiso  0.007943 Cr
   M140       1.0     0.992800     0.760850     0.695950    Uiso  0.007943 Ca
   M141       1.0     0.999300     0.753350     0.748100    Uiso  0.007943 Mn
   M142       1.0     0.488750     0.269200     0.703750    Uiso  0.007943 Mn
   M143       1.0     0.501600     0.036950     0.681100    Uiso  0.007943 Cr
   M144       1.0     0.998600     0.012450     0.725000    Uiso  0.007943 Mn
